# Supplementary material for: Weight loss after Roux-En-Y gastric bypass surgery reveals skeletal muscle DNA methylation changes
Source: Clin Epigenetics. 2021 May 1;13:100. doi: 10.1186/s13148-021-01086-6 (PMC8088644; doi:10.1186/s13148-021-01086-6)
Supplement: Supplementary file 3 — Additional file 3. Differentially methylated cytosines (n = 2978) significantly altered in methylation pre-surgery obese versus lean (Benjamini Hochberg q < 0.05). [file 13148_2021_1086_MOESM3_ESM.xlsx]

## Sheet: Sheet1
Additional File 3. Differentially methylated cytosines (n=2,978) significantly altered in methylation pre-surgery obese versus lean (Benjamini Hochberg q<0.05)
Chr	Position	Gene	Pre-surgery methylation %		Lean methylation %		P value	q value	Genic region	Cpg region
			Average	SEM	Average	SEM
chr1	62390728	INADL	22.6769	2.65143	57.5471	3.89662	1.71178e-15	3.82469e-09	intron	InterCpgi
chr20	20346120	INSM1	17.3695	2.03484	54.1134	4.45779	1.25883e-14	7.03165e-09	intergenic	CpG_Island
chr7	151393354	PRKAG2	98.8202	0.822686	52.0887	13.1191	7.8275e-15	7.03165e-09	intron	InterCpgi
chr20	47399294	PREX1	62.9529	6.48241	7.51984	1.30304	1.19884e-14	7.03165e-09	intron	InterCpgi
chr1	25541014	-	53.4208	4.26348	13.12	4.37699	2.43176e-14	9.05563e-09	intergenic	InterCpgi
chr3	189314221	-	57.5057	4.44977	2.08333	2.08333	2.33857e-14	9.05563e-09	intergenic	InterCpgi
chr1	21379972	EIF4G3	15.4867	1.93047	0.657895	0.657895	8.67532e-14	2.76909e-08	utr5	InterCpgi
chr1	100253784	-	57.7738	5.57174	0	0	1.48122e-13	4.13695e-08	intergenic	InterCpgi
chr1	115569109	TSHB	30.3996	1.38734	60.1514	5.02458	2.24073e-13	5.56283e-08	intergenic	InterCpgi
chr1	10083891	-	15.1622	3.15615	49.3147	5.12255	1.15115e-12	2.57205e-07	intergenic	InterCpgi
chr10	3164817	PFKP	7.38095	2.71209	74.1162	12.5102	2.6807e-12	5.44507e-07	intron	south_shelf
chr1	9864293	CLSTN1	34.372	4.70648	65.7393	4.78068	4.26644e-12	7.94389e-07	intron	InterCpgi
chr13	113746799	MCF2L	65.0198	2.14688	20.8313	4.49772	7.63646e-12	1.31249e-06	intron	south_shore
chr3	25631479	RARB	6.27215	1.78229	36.6667	4.28769	8.67681e-12	1.38478e-06	intron	InterCpgi
chr11	134939085	-	100	0	74.3218	5.28935	9.5001e-12	1.4151e-06	intergenic	InterCpgi
chr5	174646090	-	44.7336	6.06313	95.3125	2.99196	1.53894e-11	2.14907e-06	intergenic	InterCpgi
chr16	25044931	-	100	0	83.2546	2.417	1.87482e-11	2.46411e-06	intergenic	south_shore
chr8	144994356	PLEC	67.8572	3.89428	98.3871	1.6129	2.09682e-11	2.60277e-06	exon	CpG_Island
chr17	3317491	-	93.8938	3.27153	75.1502	2.83137	2.69607e-11	3.17049e-06	intergenic	InterCpgi
chr14	21132518	-	41.4866	4.43683	6.01732	2.35464	2.91173e-11	3.25289e-06	intergenic	InterCpgi
chr11	18743512	IGSF22	2.15485	1.13059	28.5451	7.19314	3.58908e-11	3.81867e-06	exon	CpG_Island
chr7	35782901	-	91.3792	1.95928	67.5479	5.80503	3.96159e-11	4.02343e-06	intergenic	InterCpgi
chr14	99724986	BCL11B	7.89116	2.24223	48.6607	4.48533	4.63563e-11	4.50329e-06	intron	InterCpgi
chr9	29189422	-	20.386	7.79687	67.1429	9.79379	6.14798e-11	5.08765e-06	utr5	InterCpgi
chr1	240170154	RPS7P5	3.83275	1.06962	33.5242	8.33552	6.09126e-11	5.08765e-06	intergenic	InterCpgi
chr22	36651191	APOL1	28.1425	3.12859	2.13351	1.60297	5.6538e-11	5.08765e-06	intron	InterCpgi
chr3	49005790	ARIH2	64.1432	3.39142	21.0471	7.40656	5.92573e-11	5.08765e-06	intron	InterCpgi
chr1	148758999	-	97.1154	1.93449	70.3035	3.87314	6.60347e-11	5.26942e-06	intergenic	north_shore
chr5	1183212	-	57.0352	3.77758	25.7062	2.67711	8.14629e-11	6.2764e-06	intergenic	InterCpgi
chr17	40275108	HSPB9	52.5556	4.79406	11.975	4.66007	1.17534e-10	8.75371e-06	promoter	CpG_Island
chr17	40275108	KAT2A	52.5556	4.79406	11.975	4.66007	1.17534e-10	8.75371e-06	promoter	CpG_Island
chr14	104686161	-	47.4253	4.29092	81.2852	4.98181	1.4827e-10	1.03527e-05	intergenic	north_shore
chr4	78491921	CXCL13	61.6309	4.83444	13.8355	5.42063	1.45006e-10	1.03527e-05	utr5	InterCpgi
chr16	83994690	OSGIN1	81.2033	1.29425	50.5169	8.1963	1.9112e-10	1.29402e-05	intron	InterCpgi
chr19	3194244	NCLN	74.2977	8.01274	3.125	3.125	2.13126e-10	1.40058e-05	intron	south_shore
chr1	228079192	-	90.2156	2.97699	51.887	8.65303	2.41356e-10	1.54077e-05	intergenic	south_shelf
chr3	126701136	-	11.5202	1.91343	32.5653	3.42229	2.88445e-10	1.79023e-05	intergenic	north_shore
chr1	31597302	-	17.6789	2.36276	39.2482	5.28111	3.93256e-10	2.3444e-05	intergenic	InterCpgi
chr19	18888529	CRTC1	41.887	3.93989	6.94664	2.33159	4.06146e-10	2.3444e-05	utr3	CpG_Island
chr1	9924547	CTNNBIP1	68.5305	5.44716	19.5689	7.34332	4.09212e-10	2.3444e-05	intron	InterCpgi
chr7	77069594	-	71.3204	4.04116	37.6783	6.07482	4.81309e-10	2.68852e-05	intergenic	InterCpgi
chr4	178114721	-	100	0	80.6029	3.81792	5.06111e-10	2.7581e-05	intergenic	InterCpgi
chr4	125572876	-	53.89	6.33188	94.4772	3.16724	5.47123e-10	2.78184e-05	intergenic	InterCpgi
chr2	91704224	-	12.6986	2.77931	42.596	6.47945	5.47817e-10	2.78184e-05	intergenic	InterCpgi
chr11	18743508	IGSF22	7.70332	1.56291	27.3278	6.0265	5.2851e-10	2.78184e-05	exon	CpG_Island
chr11	69259788	-	22.0278	2.60773	3.76157	1.67024	6.69761e-10	3.3255e-05	intergenic	south_shore
chr12	123634384	-	29.999	6.47988	76.317	5.56592	7.15647e-10	3.41156e-05	intergenic	north_shore
chr13	114056124	-	53.1419	5.23656	92.2065	3.22354	7.17632e-10	3.41156e-05	utr3	CpG_Island
chr21	48118177	-	49.2681	1.69555	29.5103	4.27075	7.6719e-10	3.57117e-05	intergenic	InterCpgi
chr19	38120474	-	65.6252	1.56183	38.9495	1.06641	9.2298e-10	4.15088e-05	intergenic	InterCpgi
chr16	2092442	NTHL1	43.3085	5.10445	3.05556	1.77865	9.28885e-10	4.15088e-05	intron	south_shelf
chr10	120459406	C10orf46	65.0423	5.86594	9.52614	4.70319	1.10445e-09	4.83864e-05	intron	InterCpgi
chr21	45649523	ICOSLG	48.687	5.14148	87.5214	4.27222	1.26954e-09	4.99548e-05	intron	InterCpgi
chr21	47288161	PCBP3	24.2137	2.82523	50.6261	4.70136	1.2049e-09	4.99548e-05	intron	south_shore
chr8	16859725	FGF20	17.3961	2.30385	37.2685	3.55036	1.22159e-09	4.99548e-05	promoter	south_shore
chr2	203760370	WDR12	0	0	8.18537	2.11528	1.29591e-09	4.99548e-05	intron	InterCpgi
chr1	35684640	-	69.5453	1.44247	56.8843	2.57765	1.29675e-09	4.99548e-05	intergenic	InterCpgi
chr8	48255064	KIAA0146	68.2919	2.82362	40.5377	3.88466	1.25401e-09	4.99548e-05	intron	InterCpgi
chr5	72221508	-	43.3188	3.17681	5.55556	3.92837	1.27968e-09	4.99548e-05	intergenic	InterCpgi
chr2	241757752	KIF1A	0	0	43.8265	11.1855	1.32384e-09	5.0134e-05	utr5	north_shore
chr2	427253	-	88.2241	2.20295	100	0	1.47014e-09	5.46587e-05	intergenic	CpG_Island
chr1	81643004	-	90.1218	1.43994	69.589	10.5609	1.51671e-09	5.46587e-05	intergenic	InterCpgi
chr20	33509209	ACSS2	56.9616	3.40276	15.6748	5.54851	1.49322e-09	5.46587e-05	exon	InterCpgi
chr5	286319	PDCD6	57.1119	2.04832	29.8886	4.33405	1.62136e-09	5.75027e-05	utr5	InterCpgi
chr11	134815081	-	42.9013	7.17698	90.8524	4.11529	1.81488e-09	6.05233e-05	intergenic	InterCpgi
chrX	153672615	FAM50A	3.29932	1.88512	40.9234	7.62764	1.79681e-09	6.05233e-05	exon	CpG_Island
chr14	105400283	-	0	0	11.6855	3.92605	1.80594e-09	6.05233e-05	intergenic	south_shore
chr6	107253740	-	38.9522	4.85734	4.47635	2.96251	1.76632e-09	6.05233e-05	intergenic	InterCpgi
chr19	16339556	AP1M1	58.9494	3.00176	19.5257	0.853242	1.88424e-09	6.19123e-05	intron	InterCpgi
chr19	3314835	-	49.8529	2.10237	23.6485	5.68824	2.00655e-09	6.49754e-05	intergenic	InterCpgi
chr17	44896945	WNT3	0.352734	0.352734	13.5029	2.17707	2.13592e-09	6.72165e-05	promoter	CpG_Island
chr2	87883501	-	38.5738	4.14346	0	0	2.1117e-09	6.72165e-05	intergenic	InterCpgi
chr8	144991090	PLEC	69.2021	5.54767	27.8947	4.87138	2.22145e-09	6.89372e-05	exon	CpG_Island
chr19	335988	MIER2	36.5845	2.20057	69.4805	4.66332	2.49255e-09	7.5221e-05	intron	InterCpgi
chr13	40891003	-	71.1964	2.88982	100	0	2.48184e-09	7.5221e-05	intergenic	InterCpgi
chr19	2288408	-	68.823	4.59063	25	3.19142	2.52494e-09	7.5221e-05	intergenic	north_shore
chr12	131196434	-	87.4451	3.78015	63.8077	2.7566	2.57562e-09	7.57211e-05	intergenic	north_shelf
chr12	122257890	SETD1B	90.1884	2.55899	59.0267	9.98319	2.68045e-09	7.77795e-05	intron	south_shelf
chr3	66987067	-	100	0	70.3125	6.92924	2.72589e-09	7.8084e-05	intergenic	InterCpgi
chr1	15382607	KAZ	94.2665	1.65158	49.5032	13.0614	2.94897e-09	8.3405e-05	exon	InterCpgi
chr8	143019486	-	82.7618	2.34563	44.8172	7.78723	3.12899e-09	8.73902e-05	intergenic	InterCpgi
chr1	159491681	-	21.564	5.44974	73.2143	7.17996	3.33491e-09	9.19916e-05	intergenic	InterCpgi
chr14	65016684	C14orf50	0	0	7.10565	2.41815	3.40572e-09	9.27991e-05	utr5	CpG_Island
chr4	1161672	SPON2	31.042	2.27767	64.9045	3.67721	3.55936e-09	9.58171e-05	intron	CpG_Island
chr21	45923387	C21orf29	75.3229	5.88642	7.5	4.78714	3.7839e-09	0.000100649	intron	north_shelf
chr19	2290295	LINGO3	0	0	17.5878	2.24811	3.91328e-09	0.000102866	exon	CpG_Island
chr21	44822231	-	6.64005	2.17456	44.252	7.27035	4.11613e-09	0.00010694	intergenic	south_shelf
chr5	92939855	-	21.8981	3.09845	0	0	4.31915e-09	0.000110925	intergenic	CpG_Island
chr11	2014128	LOC100133545	77.1035	4.46119	100	0	4.43217e-09	0.000112534	utr5	south_shore
chr16	1265854	CACNA1H	50.0426	4.1404	6.81818	6.81818	4.50822e-09	0.000113178	intron	south_shore
chr5	134826411	-	0.348432	0.348432	12.1487	3.19554	5.29841e-09	0.000131538	intergenic	CpG_Island
chr17	80918909	B3GNTL1	57.4137	4.5556	14.5201	5.68326	5.58924e-09	0.000137233	intron	CpG_Island
chr5	1196231	-	71.7306	3.4467	25.0172	10.0366	6.0323e-09	0.000146502	intergenic	CpG_Island
chr2	131797457	ARHGEF4	1.24449	0.827362	24.1995	1.33527	6.14499e-09	0.000147634	intron	CpG_Island
chr2	131797481	ARHGEF4	24.0079	5.50891	64.1127	2.85423	6.26625e-09	0.000148946	intron	CpG_Island
chr1	1189782	UBE2J2	63.7247	6.19681	94.5098	4.85863	6.61555e-09	0.000155593	utr3	CpG_Island
chr1	17263214	CROCC	80.7838	3.7479	56.3564	2.88889	6.78192e-09	0.000157435	exon	InterCpgi
chr3	57947460	-	91.5584	3.17248	61.4183	8.502	6.83476e-09	0.000157435	intergenic	InterCpgi
chr8	84163820	-	37.8952	4.10869	74.7756	4.7607	7.01288e-09	0.000159889	intergenic	InterCpgi
chr21	35576331	-	11.6698	2.54507	53.2388	3.70822	7.0872e-09	0.000159952	intergenic	south_shore
chr21	45548659	PWP2	46.8529	2.7544	82.454	4.97766	7.1966e-09	0.000160796	intron	InterCpgi
chr21	45548659	C21orf33	46.8529	2.7544	82.454	4.97766	7.1966e-09	0.000160796	intron	InterCpgi
chr1	36829134	STK40	4.20542	0.77279	21.0441	4.36637	7.33397e-09	0.000162243	utr5	InterCpgi
chr6	10660162	-	17.976	2.99184	0	0	7.4657e-09	0.000163538	intergenic	InterCpgi
chr1	23519965	HTR1D	47.6217	4.11166	79.7103	2.14842	8.21073e-09	0.000178017	exon	InterCpgi
chr3	100038498	TBC1D23	2.92431	0.766614	13.2204	1.85863	8.36567e-09	0.000178017	intron	InterCpgi
chr10	131365320	MGMT	99.2895	0.458958	91.3338	3.00428	8.35753e-09	0.000178017	intron	InterCpgi
chr19	3673833	PIP5K1C	41.4973	5.05675	86.147	2.30229	9.37932e-09	0.000197136	intron	south_shore
chr1	3459739	MEGF6	9.53888	1.75736	33.3868	3.89933	9.44064e-09	0.000197136	intron	north_shore
chr19	1467976	APC2	2.53411	1.28833	23.9936	3.13936	9.55027e-09	0.000197579	exon	CpG_Island
chr10	79788600	POLR3A	12.1796	1.11776	32.8782	4.40535	9.79274e-09	0.000200737	intron	north_shore
chr10	79788600	RPS24	12.1796	1.11776	32.8782	4.40535	9.79274e-09	0.000200737	intron	north_shore
chr16	89050414	-	68.0599	4.2717	95.7534	1.78015	9.89496e-09	0.000200988	intergenic	InterCpgi
chr2	38160693	FAM82A1	92.2405	2.34772	72.1585	2.79556	1.00285e-08	0.000201864	intron	InterCpgi
chr14	28331060	-	61.4348	3.47051	100	0	1.0174e-08	0.000202966	intergenic	InterCpgi
chr6	116210364	-	65.7576	6.87773	100	0	1.06708e-08	0.000210994	intergenic	InterCpgi
chr1	170630067	PRRX1	61.0191	2.78744	87.6609	2.04684	1.09249e-08	0.000213237	intergenic	north_shore
chr1	17265694	CROCC	70.7853	3.34523	35.4958	6.17488	1.09752e-08	0.000213237	intron	InterCpgi
chr17	21329705	-	39.0701	4.24664	67.3175	2.90053	1.13314e-08	0.000218261	intergenic	InterCpgi
chr4	184430934	ING2	46.1174	3.41726	78.6304	4.2113	1.18205e-08	0.000225735	intron	south_shelf
chr17	77789824	-	40.042	4.35653	77.2752	5.78815	1.20221e-08	0.000227638	intergenic	CpG_Island
chr19	1466537	APC2	3.72523	1.08952	30.8929	9.23694	1.32067e-08	0.000247968	exon	CpG_Island
chr6	169332441	-	84.4995	7.97242	51.1268	5.93427	1.36745e-08	0.000254613	intergenic	south_shore
chr11	117075059	TAGLN	31.8893	5.05069	65.8929	7.80489	1.40548e-08	0.000259531	exon	InterCpgi
chr22	24576429	SUSD2	77.1753	2.63755	100	0	1.67868e-08	0.000304938	promoter	InterCpgi
chr1	24165890	-	4.93965	0.476845	9.59919	2.1614	1.67164e-08	0.000304938	intergenic	InterCpgi
chr5	1831958	-	53.3293	6.87493	5.90278	3.41974	1.79759e-08	0.000323904	intergenic	InterCpgi
chr1	28428478	-	71.8643	4.13417	100	0	1.856e-08	0.000331755	intergenic	InterCpgi
chr2	23910672	KLHL29	41.8998	4.42831	10.0821	2.59242	1.88037e-08	0.000332047	intron	north_shelf
chr1	10259730	-	87.4923	3.64995	56.0456	11.7406	1.88736e-08	0.000332047	intergenic	InterCpgi
chr21	22358632	-	97.4001	1.38304	75.0271	3.97285	2.00551e-08	0.000350077	intergenic	InterCpgi
chr1	161393266	-	68.2739	5.26151	22.2222	9.14279	2.02947e-08	0.000351513	intergenic	InterCpgi
chr2	95693438	MAL	48.6839	3.8796	22.0082	1.89943	2.07204e-08	0.000356126	intron	south_shore
chr17	59529248	TBX4	20.3341	3.03932	50.1946	3.04968	2.13334e-08	0.000363391	intergenic	CpG_Island
chr1	10083941	-	60.8599	5.66962	20.6199	5.7668	2.14684e-08	0.000363391	intergenic	InterCpgi
chr1	117758400	VTCN1	56.0761	2.09025	73.7021	2.81671	2.19952e-08	0.000369509	intergenic	InterCpgi
chr2	200320598	SATB2	1.49573	1.1044	21.3363	4.55417	2.21822e-08	0.00036987	exon	CpG_Island
chr6	159306174	C6orf99	39.1221	2.9147	18.8083	2.65023	2.2473e-08	0.000371942	utr5	InterCpgi
chr12	133144799	FBRSL1	34.2419	3.40867	72.8222	7.21957	2.36495e-08	0.000388536	intron	north_shore
chr3	154607293	-	58.39	3.35762	95.8333	4.16667	2.41507e-08	0.000390385	intergenic	InterCpgi
chr17	80038377	FASN	60.4381	7.4234	93.7325	2.40913	2.42862e-08	0.000390385	exon	south_shore
chr1	27676941	SYTL1	22.6955	1.93889	44.4828	2.49194	2.41077e-08	0.000390385	exon	CpG_Island
chr16	11707589	-	68.0713	3.27292	94.6528	1.875	2.51781e-08	0.000401831	intergenic	InterCpgi
chr11	118483314	PHLDB1	58.9796	4.72226	93.75	3.60844	2.61831e-08	0.000414907	utr5	south_shore
chr19	21860868	-	11.4137	3.75573	45.8512	5.51606	2.83118e-08	0.000433275	intergenic	CpG_Island
chr1	117758360	VTCN1	57.2661	2.83251	75.7656	2.06427	2.81628e-08	0.000433275	intergenic	InterCpgi
chr1	249124214	SH3BP5L	74.5619	2.99965	89.3301	1.43795	2.8118e-08	0.000433275	intergenic	south_shelf
chr19	38528033	SIPA1L3	3.55521	0.877375	14.2944	2.40811	2.82303e-08	0.000433275	utr5	InterCpgi
chr19	1630016	TCF3	87.9695	1.81804	52.6316	7.054	2.80892e-08	0.000433275	intron	north_shore
chr2	43938759	PLEKHH2	94.4748	2.14251	40.1393	14.337	3.12147e-08	0.00047445	intron	InterCpgi
chr2	235311580	-	84.927	2.89069	52.3077	6.11365	3.22438e-08	0.00048678	intergenic	InterCpgi
chr1	3186919	PRDM16	58.8771	6.9284	33.0228	4.08468	3.41172e-08	0.000511607	intron	south_shelf
chr16	12354838	SNX29	40.6432	6.8478	0	0	3.45578e-08	0.000514759	intron	north_shore
chr16	89452260	ANKRD11	95.9541	1.48298	75.8741	5.06944	3.50696e-08	0.000518923	utr5	north_shelf
chr7	25891853	-	32.2057	4.1935	68.9435	6.97633	3.61813e-08	0.00053185	intergenic	north_shore
chr10	108050732	-	69.9203	3.96651	92.3886	1.4573	3.83582e-08	0.000552949	intergenic	InterCpgi
chr6	144470914	STX11	54.0865	2.17746	78.4836	3.8771	3.80883e-08	0.000552949	intergenic	north_shore
chr1	215568026	-	42.8401	4.56513	0	0	3.86066e-08	0.000552949	intergenic	InterCpgi
chr1	106338631	-	83.3269	5.35515	29.4444	10.0769	3.8364e-08	0.000552949	intergenic	InterCpgi
chr9	129456044	LMX1B	100	0	82.3802	7.21431	3.91239e-08	0.000553266	exon	south_shelf
chr1	82790042	-	100	0	76.8416	7.23752	3.90002e-08	0.000553266	intergenic	InterCpgi
chr1	23908368	-	80.181	4.04578	50.5651	2.87445	4.01107e-08	0.000563653	intergenic	InterCpgi
chr1	41023115	-	75.4004	3.89791	96.01	1.60146	4.07487e-08	0.00056904	intergenic	InterCpgi
chr7	38726309	FAM183B	100	0	91.5148	1.18218	4.16172e-08	0.000575157	exon	InterCpgi
chr16	88872958	CDT1	70.9685	3.04862	43.9032	4.55783	4.17016e-08	0.000575157	exon	south_shore
chr1	71511748	PTGER3	87.3712	1.09387	70.6885	4.42509	4.26272e-08	0.000584317	intron	north_shore
chr1	32193656	BAI2	80.6432	4.55398	100	0	4.31522e-08	0.000587907	exon	InterCpgi
chrX	49687340	CLCN5	25.0148	3.2382	72.9332	9.4321	4.37031e-08	0.000591803	utr5	CpG_Island
chr3	113160400	WDR52	43.7929	6.31922	85.6099	5.10569	4.46598e-08	0.000601115	promoter	CpG_Island
chr19	2291172	LINGO3	2.516	0.688032	22.1383	4.62981	4.52402e-08	0.000605281	exon	CpG_Island
chr16	30536187	ZNF768	55.6236	3.85267	89.3327	1.45879	4.66933e-08	0.000620818	exon	CpG_Island
chr19	50135073	-	44.8784	4.25403	70.9167	1.75	4.69572e-08	0.000620818	intergenic	InterCpgi
chr2	95693519	MAL	58.3257	4.30462	26.5505	2.78475	4.74627e-08	0.000623811	intron	south_shore
chr1	25090694	CLIC4	70.1287	2.18359	85.2725	4.75313	4.80391e-08	0.000624044	intron	InterCpgi
chr7	2315400	SNX8	90.4731	2.40509	62.3545	8.16124	4.79629e-08	0.000624044	intron	north_shelf
chr11	252443	PSMD13	40.0615	5.01683	2.70468	1.56269	4.93875e-08	0.000637852	intron	InterCpgi
chr17	75691285	-	99.5671	0.4329	84.6325	2.90452	5.11151e-08	0.000655211	intergenic	InterCpgi
chr3	192579453	C3orf59	96.3799	1.75912	68.9743	5.41465	5.13181e-08	0.000655211	intron	InterCpgi
chr14	105353169	KIAA0284	56.4979	6.77406	88.6353	2.71157	5.21701e-08	0.000662305	exon	south_shelf
chr11	76849224	MYO7A	10.6562	1.97492	0	0	5.30184e-08	0.000669271	intron	CpG_Island
chr1	46914099	-	0	0	15.8277	5.95508	5.37864e-08	0.000673726	intergenic	CpG_Island
chr10	3451620	-	98.2211	1.15754	52.6271	12.5356	5.39744e-08	0.000673726	intergenic	InterCpgi
chr1	898782	PLEKHN1	22.4684	2.82383	54.4444	3.57892	5.48236e-08	0.000680525	exon	CpG_Island
chr1	898782	NOC2L	22.4684	2.82383	54.4444	3.57892	5.48236e-08	0.000680525	exon	CpG_Island
chr1	898782	KLHL17	22.4684	2.82383	54.4444	3.57892	5.48236e-08	0.000680525	exon	CpG_Island
chr3	31871578	OSBPL10	88.7471	1.52262	99.2754	0.724638	5.65373e-08	0.000687736	exon	InterCpgi
chr7	82795186	PCLO	86.6603	2.33137	63.2515	3.60284	5.6588e-08	0.000687736	intergenic	south_shelf
chr17	21953839	-	57.238	5.69772	22.8048	7.61213	5.63246e-08	0.000687736	intergenic	CpG_Island
chr12	7792670	-	44.6569	4.84089	5.2662	3.50725	5.66358e-08	0.000687736	intergenic	InterCpgi
chr1	89829872	GBP6	55.3497	7.83045	3.57143	3.57143	5.75653e-08	0.000695245	utr5	InterCpgi
chr1	62682434	-	25.0836	1.33401	10.541	2.13813	5.81133e-08	0.000698091	intergenic	InterCpgi
chr13	31446679	-	14.7853	3.54383	48.6912	4.33897	6.04414e-08	0.000718797	intergenic	InterCpgi
chr10	134527215	INPP5A	48.373	9.35933	4.05844	2.37664	6.04805e-08	0.000718797	intron	north_shore
chr1	35370497	DLGAP3	73.942	2.66693	45.4323	3.63586	6.32671e-08	0.000747937	exon	InterCpgi
chr16	11478121	-	28.0878	2.25957	51.5836	3.41591	6.39419e-08	0.000751936	intergenic	InterCpgi
chr19	2290504	LINGO3	0	0	7.92479	2.40962	6.46119e-08	0.000754208	exon	CpG_Island
chrX	47202674	-	48.8961	4.59957	16.2504	3.62726	6.48102e-08	0.000754208	intergenic	InterCpgi
chr4	8866729	-	26.3195	4.55031	66.5256	4.30563	6.78355e-08	0.000773304	intron	north_shore
chr7	2188245	MAD1L1	83.2855	4.68785	99.3902	0.609756	6.72945e-08	0.000773304	intron	south_shelf
chr2	235860020	SH3BP4	2.56858	0.702129	16.8846	2.77012	6.76824e-08	0.000773304	intergenic	north_shore
chr9	139472064	-	99.2063	0.793651	69.6207	8.06994	6.72663e-08	0.000773304	intergenic	InterCpgi
chr20	61639427	BHLHE23	37.0429	3.07172	62.6759	3.20968	6.89098e-08	0.000781562	promoter	south_shore
chr20	61639427	LOC63930	37.0429	3.07172	62.6759	3.20968	6.89098e-08	0.000781562	promoter	south_shore
chr5	504888	SLC9A3	39.1393	3.3952	8.8833	1.3378	7.46122e-08	0.000841964	intron	north_shore
chr6	41591569	-	21.7562	2.5252	51.0417	4.76423	7.62881e-08	0.000854544	intergenic	InterCpgi
chrX	125685532	DCAF12L1	99.5536	0.446429	81.1607	9.00606	7.64919e-08	0.000854544	exon	north_shore
chr1	234403948	SLC35F3	0	0	11.6378	3.56641	7.7322e-08	0.00085952	intron	InterCpgi
chr10	125443567	GPR26	19.5415	1.86447	39.2682	5.83753	7.87798e-08	0.00087139	intron	InterCpgi
chr15	74592786	CCDC33	11.8727	2.35698	39.0266	8.78054	8.35856e-08	0.00090343	intron	InterCpgi
chr14	93670497	UBR7	68.8745	6.87147	95.6522	2.51022	8.27825e-08	0.00090343	intron	north_shelf
chr14	93670497	C14orf142	68.8745	6.87147	95.6522	2.51022	8.27825e-08	0.00090343	intron	north_shelf
chr19	3619982	C19orf29	49.4077	2.63801	72.7501	2.75903	8.36982e-08	0.00090343	intron	north_shelf
chr1	80843493	-	88.7001	1.76229	69.8117	3.32591	8.33204e-08	0.00090343	intergenic	InterCpgi
chr17	79975091	ASPSCR1	64.4519	5.98947	14.7521	6.47387	8.21374e-08	0.00090343	intron	InterCpgi
chr7	26193118	NFE2L3	11.8958	3.12629	45.684	5.18885	8.50313e-08	0.000913407	intron	south_shore
chr20	61639017	LOC63930	30.1918	4.16895	66.2576	3.71504	8.81252e-08	0.000942112	promoter	CpG_Island
chr20	61639017	BHLHE23	30.1918	4.16895	66.2576	3.71504	8.81252e-08	0.000942112	promoter	CpG_Island
chr16	14950776	NOMO1	55.2995	3.32437	29.9844	2.86625	8.90049e-08	0.000946986	intron	InterCpgi
chr1	36312090	EIF2C4	92.566	2.48814	70.6761	3.37495	8.96059e-08	0.000948862	intron	InterCpgi
chr7	966253	ADAP1	61.1679	3.43744	35.0821	5.0791	9.17875e-08	0.000967379	exon	CpG_Island
chr11	593801	PHRF1	66.2657	5.34031	30.008	6.34157	9.23056e-08	0.000968272	intron	south_shelf
chr3	113160411	WDR52	23.6539	4.46063	55.2045	5.34914	9.33044e-08	0.000974175	promoter	CpG_Island
chr17	2594135	KIAA0664	46.0076	2.70927	70.2634	5.35507	9.41091e-08	0.000978008	intron	south_shore
chr19	2291145	LINGO3	8.35772	1.78537	35.207	3.85963	9.5039e-08	0.00097957	exon	CpG_Island
chr1	2383728	-	10.7104	2.67152	36.8207	0.679348	9.51363e-08	0.00097957	intergenic	north_shelf
chr8	10589403	SOX7	53.2447	1.65886	79.2008	3.73046	9.92727e-08	0.00100436	promoter	CpG_Island
chr18	42643764	SETBP1	81.9032	4.44398	100	0	1.00241e-07	0.00100436	utr3	CpG_Island
chr1	23962506	MDS2	95.1651	1.05324	85.7129	2.09696	9.8691e-08	0.00100436	intergenic	InterCpgi
chr11	65305980	SCYL1	93.2041	2.32246	74.1715	1.85544	9.85371e-08	0.00100436	exon	CpG_Island
chr19	32801032	-	75.1719	1.96616	51.1899	6.36769	9.98551e-08	0.00100436	intergenic	InterCpgi
chr16	88873022	CDT1	45.2925	7.07305	13.4524	6.26444	9.9556e-08	0.00100436	exon	south_shore
chr11	68968018	-	2.04082	2.04082	31.3761	6.02306	1.01161e-07	0.00100905	intergenic	InterCpgi
chr6	85008596	-	68.1872	3.70708	35.1582	5.43311	1.05843e-07	0.00105107	intergenic	InterCpgi
chr14	73941376	-	98.8995	0.711124	85.9852	2.65557	1.06465e-07	0.00105256	intergenic	InterCpgi
chr2	191696109	-	31.0242	3.00171	7.68322	2.6334	1.07649e-07	0.00105493	intergenic	InterCpgi
chr9	139906691	ABCA2	100	0	71.0049	4.87055	1.07648e-07	0.00105493	intron	south_shore
chr13	87331414	-	28.065	1.91732	59.5833	7.58573	1.08931e-07	0.00106283	intergenic	InterCpgi
chr11	126291409	-	49.357	8.85609	78.355	4.2288	1.11846e-07	0.00107254	intergenic	InterCpgi
chr22	46312082	-	86.2345	2.61856	100	0	1.11827e-07	0.00107254	intergenic	InterCpgi
chr4	1801294	FGFR3	16.7583	4.1739	0.581395	0.581395	1.11577e-07	0.00107254	intron	CpG_Island
chr21	18733399	-	69.1553	4.44218	40.2211	3.87908	1.11801e-07	0.00107254	intergenic	InterCpgi
chr7	155582227	-	82.2769	2.69947	54.0772	5.79123	1.17339e-07	0.00112041	intergenic	south_shore
chr3	122641232	SEMA5B	21.0898	3.32597	45.7001	4.61407	1.1842e-07	0.00112592	exon	CpG_Island
chr6	446966	-	30.0369	2.94255	59.9054	5.87559	1.19696e-07	0.00112903	intergenic	InterCpgi
chr6	35689357	FKBP5	81.9581	3.82313	57.1591	2.97125	1.20264e-07	0.00112903	utr5	InterCpgi
chr12	6975457	TPI1	53.717	2.6805	18.5278	6.40431	1.20047e-07	0.00112903	promoter	north_shore
chr12	6975457	USP5	53.717	2.6805	18.5278	6.40431	1.20047e-07	0.00112903	promoter	north_shore
chr12	118199153	KSR2	65.4041	2.42611	40.9479	5.71266	1.21977e-07	0.00114033	exon	CpG_Island
chr3	26221416	-	81.7597	4.44392	44.0012	1.5846	1.22554e-07	0.00114094	intergenic	InterCpgi
chr2	2189794	MYT1L	100	0	79.2026	4.50066	1.23691e-07	0.00114675	utr5	CpG_Island
chr21	47503436	-	21.2356	3.82135	0	0	1.26092e-07	0.00116419	intergenic	InterCpgi
chr16	33937793	-	59.7433	2.29548	39.8696	5.02658	1.26961e-07	0.00116738	intergenic	south_shore
chr7	48127925	UPP1	5.25665	2.71898	42.2101	7.82209	1.28579e-07	0.00117742	intergenic	north_shore
chr2	131922385	-	7.66475	2.0884	32.0531	5.02561	1.30114e-07	0.0011866	intergenic	InterCpgi
chr17	2067631	SMG6	90.6586	2.39723	57.3686	7.03616	1.31515e-07	0.00119451	intron	InterCpgi
chr3	32667248	-	61.9986	4.49607	98.75	1.25	1.32506e-07	0.00119863	intergenic	InterCpgi
chr16	2043169	SYNGR3	91.8176	2.14932	76.4833	1.28711	1.33148e-07	0.00119959	utr3	south_shore
chr1	45194431	-	93.0915	1.00914	74.3434	10.2991	1.34504e-07	0.00120693	intergenic	south_shelf
chr8	35516418	UNC5D	18.054	4.72645	54.8106	6.18817	1.38377e-07	0.00121089	intron	InterCpgi
chr15	80624605	LOC283688	49.1422	3.92512	77.6122	2.6231	1.38739e-07	0.00121089	intergenic	InterCpgi
chr10	77156421	NCRNA00245	10.5305	0.811886	25.1763	4.75535	1.35538e-07	0.00121089	intergenic	CpG_Island
chr1	54421426	LRRC42	90.6396	1.17098	74.5997	2.82853	1.37527e-07	0.00121089	intron	InterCpgi
chr6	133874128	-	68.9569	3.83255	41.9085	1.93556	1.3807e-07	0.00121089	intergenic	InterCpgi
chr19	14701355	CLEC17A	98.366	1.05534	71.3466	4.68868	1.36267e-07	0.00121089	intron	InterCpgi
chr9	36595084	MELK	42.1828	3.29829	12.7381	1.84443	1.3747e-07	0.00121089	utr5	InterCpgi
chr22	31604213	LIMK2	15.9712	3.48178	42.4388	1.29196	1.41944e-07	0.00123044	intergenic	north_shelf
chr16	81740096	CMIP	23.319	2.33624	3.09641	2.46356	1.4208e-07	0.00123044	intron	InterCpgi
chr22	50344960	-	17.0314	6.19589	47.0801	6.11234	1.45558e-07	0.0012461	intergenic	InterCpgi
chr7	27244772	-	3.68849	0.523989	16.323	2.65382	1.44833e-07	0.0012461	exon	CpG_Island
chr17	79079921	BAIAP2	97.7126	1.07901	84.3358	5.72112	1.46118e-07	0.0012461	exon	south_shelf
chr8	42965987	SGK196	35.8886	2.14051	10.5959	3.82708	1.46082e-07	0.0012461	intron	InterCpgi
chr13	114524132	GAS6	13.3452	2.46343	0.543478	0.543478	1.49328e-07	0.00126863	intron	CpG_Island
chr1	21978882	RAP1GAP	31.3278	3.39211	59.2697	2.58314	1.50101e-07	0.00127037	promoter	south_shore
chr17	74136216	FOXJ1	12.6901	2.93175	39.0793	3.73831	1.51532e-07	0.00127764	exon	CpG_Island
chr12	121177288	ACADS	84.6864	2.60574	100	0	1.56651e-07	0.00131583	utr3	CpG_Island
chr1	31704619	NKAIN1	87.5163	0.809279	67.665	3.63572	1.57834e-07	0.00132081	intron	InterCpgi
chr15	75021306	CYP1A1	49.6068	6.8199	90.9524	4.16043	1.59873e-07	0.00133287	intergenic	south_shore
chr11	2014109	LOC100133545	38.4586	5.08326	74.8295	8.42922	1.61651e-07	0.00133704	utr5	south_shore
chr19	4942586	UHRF1	100	0	87.9161	5.58035	1.6139e-07	0.00133704	intron	south_shore
chr9	139814980	TRAF2	78.2429	2.43247	53.0935	3.77535	1.62167e-07	0.00133704	intron	InterCpgi
chr19	1467728	APC2	0	0	28.8889	12.838	1.63994e-07	0.00134712	exon	CpG_Island
chr14	105969787	-	12.723	0.957519	39.5241	5.41626	1.65383e-07	0.00134862	intergenic	InterCpgi
chr10	45676193	LOC338579	91.829	1.57737	72.0649	3.68952	1.65354e-07	0.00134862	intergenic	InterCpgi
chr11	63767906	MACROD1	8.62063	1.91767	28.9456	7.31129	1.66844e-07	0.0013519	intron	CpG_Island
chr1	16839988	-	11.247	1.25918	20.5583	1.40607	1.66995e-07	0.0013519	intergenic	north_shore
chr2	157184767	NR4A2	28.2959	4.28268	64.216	5.25712	1.77235e-07	0.00142961	intron	south_shore
chr19	3108323	GNA11	68.5024	1.59685	90.8766	3.96277	1.8476e-07	0.00148495	intron	north_shore
chr22	43266257	PACSIN2	39.3823	5.39899	81.8317	7.77341	1.8698e-07	0.00149206	utr3	CpG_Island
chr5	76932997	OTP	0	0	14.2793	3.64124	1.86369e-07	0.00149206	exon	CpG_Island
chr1	228024163	PRSS38	80.2432	1.24228	65.8698	4.4611	1.88357e-07	0.00149263	intron	InterCpgi
chr16	85317807	-	47.9623	3.92152	14.9984	5.65887	1.89056e-07	0.00149263	intergenic	CpG_Island
chr16	2227923	TRAF7	58.8125	3.06387	21.3393	4.93415	1.88451e-07	0.00149263	utr3	south_shore
chr16	2227923	CASKIN1	58.8125	3.06387	21.3393	4.93415	1.88451e-07	0.00149263	utr3	south_shore
chr4	27980248	-	66.7297	5.76525	100	0	1.9084e-07	0.00150141	intergenic	InterCpgi
chr16	89050415	-	81.3004	3.85386	54.7784	6.87515	1.93386e-07	0.0015161	intergenic	InterCpgi
chr17	79968953	ASPSCR1	36.4494	5.62201	65.4123	4.4389	1.95903e-07	0.00152282	intron	south_shore
chr1	119674178	WARS2	17.1681	1.66243	40.7273	9.49162	1.9669e-07	0.00152282	intron	InterCpgi
chr12	131920191	-	88.4288	1.83926	99.5968	0.403226	1.96969e-07	0.00152282	intergenic	south_shelf
chr17	18665825	FBXW10	90.3143	2.50838	49.5726	5.42808	1.95327e-07	0.00152282	intron	InterCpgi
chr5	10463547	ROPN1L	93.1558	1.90566	74.752	5.42768	1.98511e-07	0.00152945	intron	InterCpgi
chr1	184081122	-	82.3216	2.04586	55.1721	9.884	2.01055e-07	0.00153844	intergenic	InterCpgi
chr5	23951520	-	83.3371	2.5316	52.4306	16.843	2.01015e-07	0.00153844	exon	InterCpgi
chr15	76638589	-	19.6758	3.67164	53.1998	5.65432	2.03146e-07	0.00154874	intergenic	CpG_Island
chr22	39714433	RNU86	0	0	6.73907	2.95793	2.04481e-07	0.00154874	promoter	north_shore
chr22	39714433	RPL3	0	0	6.73907	2.95793	2.04481e-07	0.00154874	promoter	north_shore
chr22	39714433	SNORD83A	0	0	6.73907	2.95793	2.04481e-07	0.00154874	promoter	north_shore
chr22	39714433	SNORD83B	0	0	6.73907	2.95793	2.04481e-07	0.00154874	promoter	north_shore
chr19	36118349	RBM42	60.7353	2.93579	22.004	5.31661	2.04157e-07	0.00154874	promoter	north_shore
chr8	10590021	SOX7	8.64073	1.94582	38.6029	3.91044	2.09767e-07	0.00156983	promoter	CpG_Island
chr11	944057	AP2A2	80.7308	1.96516	94.4493	1.4137	2.10389e-07	0.00156983	intron	CpG_Island
chr17	72667658	RAB37	9.58917	2.11803	0	0	2.0824e-07	0.00156983	utr5	CpG_Island
chr15	35729666	ATPBD4	98.9796	1.02041	83.4868	5.60859	2.10777e-07	0.00156983	intron	InterCpgi
chr4	3252129	C4orf44	95.9511	1.71821	59.0842	11.1489	2.10049e-07	0.00156983	intron	south_shore
chr1	232585120	SIPA1L2	64.9242	4.74016	91.0599	1.87442	2.14925e-07	0.00159183	intron	InterCpgi
chr20	5046572	-	51.8559	1.47714	75.6928	3.89629	2.15869e-07	0.00159183	intergenic	InterCpgi
chr13	110918509	COL4A1	39.2645	3.2992	13.7097	3.6233	2.15468e-07	0.00159183	intron	CpG_Island
chr14	104568798	ASPG	50.6387	4.64048	78.1954	5.43395	2.1735e-07	0.00159748	intron	north_shore
chr5	7763328	ADCY2	100	0	84.643	1.38122	2.18366e-07	0.00159968	intron	InterCpgi
chr7	171177	-	34.3558	2.52798	63.0021	3.52143	2.22451e-07	0.00160851	intergenic	InterCpgi
chr1	6545576	PLEKHG5	5.48203	2.28439	17.777	2.93354	2.21466e-07	0.00160851	promoter	south_shore
chr17	25757245	LOC440419	46.8637	6.51079	15.3381	0.82355	2.21844e-07	0.00160851	exon	InterCpgi
chr19	15344024	EPHX3	53.2463	5.67884	16.2247	1.92421	2.20592e-07	0.00160851	promoter	south_shore
chr19	14089763	RFX1	37.2744	3.29206	68.3758	6.76955	2.25146e-07	0.00160988	intron	CpG_Island
chr7	87620750	ADAM22	88.9518	2.11619	100	0	2.25522e-07	0.00160988	intron	InterCpgi
chr13	76092698	-	100	0	89.6766	3.9372	2.24722e-07	0.00160988	intergenic	InterCpgi
chrX	130037065	ENOX2	43.75	5.23277	11.8488	1.6611	2.24627e-07	0.00160988	utr5	CpG_Island
chr1	12315095	VPS13D	91.1706	1.84217	54.9926	12.5962	2.265e-07	0.00161171	intron	InterCpgi
chr17	19168227	EPN2	33.8334	4.51164	64.9219	1.84084	2.27971e-07	0.00161428	utr5	InterCpgi
chr21	15445834	-	100	0	80.0564	5.00394	2.28972e-07	0.00161428	intergenic	south_shelf
chr1	1374642	VWA1	59.7658	8.48098	9.09091	6.42824	2.29029e-07	0.00161428	utr3	CpG_Island
chr16	1213492	CACNA1H	32.8495	1.98946	65.1923	6.14705	2.34107e-07	0.00161443	intron	south_shelf
chr21	43689840	ABCG1	56.9037	4.86407	85.9829	3.07918	2.31929e-07	0.00161443	intron	InterCpgi
chr9	82006509	-	79.7948	2.34697	93.8099	2.32943	2.32567e-07	0.00161443	intergenic	InterCpgi
chr2	200327318	SATB2	3.45509	1.27374	17.0308	2.59717	2.33825e-07	0.00161443	utr5	CpG_Island
chr21	46396462	C21orf70	94.2885	0.609888	74.8933	3.66277	2.33773e-07	0.00161443	intron	InterCpgi
chr22	41808841	-	28.4881	5.44201	7.04824	1.71743	2.32422e-07	0.00161443	intergenic	north_shore
chr11	65124395	TIGD3	59.2876	5.8647	25.8217	5.62828	2.30743e-07	0.00161443	exon	south_shore
chr1	45950571	TESK2	96.4767	1.4031	79.191	4.0554	2.37461e-07	0.00163252	utr5	InterCpgi
chr22	36681630	MYH9	25.4984	5.77331	67.3304	5.6895	2.42124e-07	0.00165947	intron	InterCpgi
chr12	57523310	LRP1	20.1977	3.35778	52.1603	6.94431	2.45876e-07	0.00168003	intron	south_shore
chr2	178781648	PDE11A	46.4365	3.89486	11.6748	1.83984	2.53831e-07	0.0017291	utr5	InterCpgi
chr1	117758355	VTCN1	49.8938	3.53443	73.3851	2.79946	2.58931e-07	0.00175019	intergenic	InterCpgi
chr13	100642452	-	29.7166	2.79131	50.5536	3.09467	2.58962e-07	0.00175019	intergenic	south_shore
chr15	20563990	-	47.4436	1.7536	59.5115	1.65051	2.59277e-07	0.00175019	intergenic	CpG_Island
chr14	100608932	EVL	73.7465	4.42459	98.3806	0.967292	2.65186e-07	0.00177672	intron	north_shore
chr16	4368806	-	9.43119	2.57296	34.3956	2.53039	2.6489e-07	0.00177672	intergenic	south_shore
chr10	124275652	-	47.683	3.02681	14.6995	5.36586	2.65593e-07	0.00177672	intergenic	InterCpgi
chr5	6397262	-	58.149	4.28039	83.9659	2.79391	2.68227e-07	0.00178898	intergenic	InterCpgi
chr14	77605739	ZDHHC22	28.7788	2.92697	11.5456	2.8287	2.69676e-07	0.0017933	exon	north_shore
chr17	77809158	CBX4	53.4695	4.60054	84.7236	3.95169	2.79249e-07	0.00185122	exon	south_shore
chr10	135236931	SPRN	0	0	10.0371	2.0402	2.80872e-07	0.00185122	exon	CpG_Island
chr2	1992059	MYT1L	96.7033	2.28755	66.3386	2.56406	2.80256e-07	0.00185122	utr5	InterCpgi
chr19	48845944	TMEM143	68.3216	3.92405	96.1538	3.84615	2.82784e-07	0.00185289	exon	InterCpgi
chr20	32552108	-	15.9854	2.54977	34.5873	0.671848	2.82032e-07	0.00185289	intergenic	InterCpgi
chr17	71391343	SDK2	88.5944	1.63521	50.463	6.29698	2.88764e-07	0.00188654	exon	InterCpgi
chr19	18810308	CRTC1	54.1598	3.38299	78.6262	1.59228	2.9327e-07	0.00191039	intron	north_shore
chr21	37668179	-	31.3481	2.97568	63.7208	5.31073	2.95137e-07	0.00191141	intergenic	south_shore
chr5	25614667	-	82.935	4.17299	100	0	2.94837e-07	0.00191141	intergenic	InterCpgi
chr1	21978852	RAP1GAP	23.0347	1.42663	46.7006	4.86463	3.01438e-07	0.00194657	promoter	south_shore
chr1	164381200	-	78.8953	3.08742	96.0857	1.47187	3.03792e-07	0.00195612	intergenic	InterCpgi
chr3	37494154	ITGA9	0.510204	0.510204	10.8398	4.38275	3.08899e-07	0.00198329	intron	CpG_Island
chr17	75386092	2020-09-09	31.0274	2.8215	56.1886	4.65103	3.1882e-07	0.00204112	utr5	InterCpgi
chr1	156432927	-	24.1069	3.01183	47.168	3.33696	3.2119e-07	0.00205042	intergenic	InterCpgi
chr3	49839767	CDHR4	45.7511	3.18485	71.9171	5.43673	3.25174e-07	0.00205821	promoter	north_shore
chr3	49839767	C3orf54	45.7511	3.18485	71.9171	5.43673	3.25174e-07	0.00205821	promoter	north_shore
chr7	150864617	GBX1	12.1542	3.50969	0	0	3.23444e-07	0.00205821	exon	CpG_Island
chr19	595958	HCN2	22.9083	3.02228	1.92308	1.92308	3.24342e-07	0.00205821	intron	CpG_Island
chr15	80445824	FAH	0.4329	0.4329	9.19831	2.46797	3.32607e-07	0.0020851	intron	InterCpgi
chrX	152818620	ATP2B3	54.2374	3.31887	28.3478	2.32415	3.32219e-07	0.0020851	exon	InterCpgi
chr10	134900038	GPR123	76.4114	2.5888	49.0155	3.63436	3.31887e-07	0.0020851	exon	north_shore
chr11	67171666	PPP1CA	41.3289	4.20984	11.2027	3.79727	3.33155e-07	0.0020851	utr5	south_shelf
chr11	67171666	TBC1D10C	41.3289	4.20984	11.2027	3.79727	3.33155e-07	0.0020851	utr5	south_shelf
chr8	144403236	TOP1MT	67.5741	4.37242	96.4286	3.57143	3.36202e-07	0.00209288	intron	north_shore
chrX	70356302	MED12	65.624	4.06727	31.6964	6.55765	3.36272e-07	0.00209288	exon	InterCpgi
chr3	129291658	PLXND1	41.416	6.86932	2.63158	2.63158	3.37719e-07	0.00209605	intron	InterCpgi
chr16	81739132	CMIP	99.2481	0.485336	84.8289	3.23092	3.38683e-07	0.00209621	exon	InterCpgi
chr1	224388099	-	38.5575	4.24895	9.20084	3.6756	3.40641e-07	0.00209944	intergenic	InterCpgi
chr11	134632330	-	85.2972	4.9312	45.3872	5.14326	3.41083e-07	0.00209944	intergenic	CpG_Island
chr7	431672	-	5.04432	1.25258	26.1171	6.14427	3.43941e-07	0.00211121	intergenic	InterCpgi
chr16	21569042	-	77.2655	3.09835	93.9638	0.56471	3.48801e-07	0.00212934	intergenic	InterCpgi
chr6	292705	DUSP22	0	0	8.88365	5.14862	3.48034e-07	0.00212934	intron	CpG_Island
chr2	83473328	-	66.2082	4.61878	23.1944	4.15972	3.52551e-07	0.00214637	intergenic	InterCpgi
chr14	106165458	-	89.0598	1.4273	76.5966	5.27094	3.56318e-07	0.00216129	intergenic	south_shore
chr6	160535652	-	45.0644	7.39583	8.06781	4.87709	3.56936e-07	0.00216129	intergenic	InterCpgi
chr6	21737232	FLJ22536	36.5665	1.92869	61.0498	8.00437	3.59477e-07	0.00217079	intergenic	InterCpgi
chr10	44880738	CXCL12	11.0972	1.72132	33.1461	6.24122	3.65615e-07	0.00220191	promoter	CpG_Island
chr1	1245338	PUSL1	13.9584	3.04944	41.7626	5.19952	3.82704e-07	0.00228835	intron	south_shore
chr1	1245338	ACAP3	13.9584	3.04944	41.7626	5.19952	3.82704e-07	0.00228835	intron	south_shore
chr8	144611361	ZC3H3	77.7668	2.35873	96.3095	2.38393	3.81743e-07	0.00228835	intron	InterCpgi
chr22	50058406	-	58.5798	5.19628	21.073	7.5378	3.83041e-07	0.00228835	intergenic	InterCpgi
chr2	29179757	-	35.5516	8.86322	85.2579	4.99626	3.87104e-07	0.00229422	intergenic	InterCpgi
chr4	81111393	PRDM8	41.9938	3.80855	74.9154	5.44173	3.86822e-07	0.00229422	utr5	south_shore
chr2	42168140	-	17.7852	2.63324	3.61738	1.21751	3.86167e-07	0.00229422	intron	InterCpgi
chr2	235917768	SH3BP4	28.5446	2.69298	49.0705	5.61166	4.01141e-07	0.00237112	utr5	InterCpgi
chr2	45176511	-	52.4005	2.2693	73.7234	5.01657	4.03561e-07	0.00237914	intergenic	north_shore
chr20	61781927	-	97.3214	1.72901	79.2927	8.66817	4.12869e-07	0.00242123	intergenic	InterCpgi
chr14	104641977	KIF26A	55.2662	3.03904	21.5939	7.29706	4.12043e-07	0.00242123	exon	south_shore
chr22	44808403	-	73.9663	3.248	39.1387	5.67739	4.15967e-07	0.00243301	intergenic	InterCpgi
chr21	45923415	C21orf29	29.2301	2.71106	66.4051	4.32518	4.19665e-07	0.00244186	intron	north_shelf
chr8	125313955	-	72.3217	2.86905	97.2222	2.77778	4.19162e-07	0.00244186	intergenic	CpG_Island
chr1	1841280	CALML6	52.3447	3.71556	26.0965	5.75097	4.25759e-07	0.00247088	intergenic	south_shore
chr9	138918963	NACC2	23.3585	2.79332	4.82564	1.66174	4.35189e-07	0.00251906	intron	InterCpgi
chr1	21652484	ECE1	34.7848	3.94412	63.8988	4.5181	4.37644e-07	0.00252022	intron	InterCpgi
chr5	1219905	SLC6A19	62.8349	2.75371	35.6975	3.13124	4.37303e-07	0.00252022	intron	south_shore
chr6	122076268	-	98.3909	1.13181	82.9006	6.13028	4.39128e-07	0.00252226	intergenic	InterCpgi
chr15	31685131	-	31.3838	3.51733	66.2831	7.09291	4.54516e-07	0.00260016	intron	CpG_Island
chr1	40157965	HPCAL4	0	0	7.01715	1.50741	4.55018e-07	0.00260016	promoter	CpG_Island
chr16	85317812	-	32.9596	3.65568	5.90539	2.29908	4.61692e-07	0.00262488	intergenic	CpG_Island
chr10	59096865	-	80.4032	5.94952	46.7469	8.49477	4.61622e-07	0.00262488	intergenic	InterCpgi
chr19	2291471	LINGO3	4.60539	1.76854	28.1593	9.919	4.65668e-07	0.00264076	exon	CpG_Island
chr12	31791999	-	83.4956	5.03752	100	0	4.68287e-07	0.00264324	intergenic	InterCpgi
chr5	1181497	-	59.7278	4.15848	32.3611	2.66797	4.68471e-07	0.00264324	intergenic	InterCpgi
chr5	140535810	PCDHB17	46.6161	3.20354	21.5765	3.12864	4.75354e-07	0.00267532	exon	north_shore
chr13	65728546	-	81.4059	2.97712	100	0	4.77948e-07	0.00268316	intergenic	InterCpgi
chr14	65209867	PLEKHG3	44.1578	5.76749	83.0128	1.58192	4.89119e-07	0.00272019	exon	CpG_Island
chr6	1384416	-	0	0	8.07511	3.17179	4.85923e-07	0.00272019	intergenic	CpG_Island
chr16	85231277	-	24.7195	4.03546	1.73395	1.13193	4.89414e-07	0.00272019	intergenic	InterCpgi
chr22	45836892	-	72.2326	3.47462	38.6256	16.8725	4.87253e-07	0.00272019	intergenic	InterCpgi
chr20	57443957	GNAS	41.9059	3.18261	75.2778	6.95773	4.98297e-07	0.00274904	utr3	InterCpgi
chr15	98418981	LOC91948	47.6301	4.57785	17.6893	7.44008	4.98131e-07	0.00274904	promoter	InterCpgi
chr1	156425804	-	65.8188	4.86749	27.5551	6.21352	4.96557e-07	0.00274904	intergenic	north_shore
chr9	140408634	PNPLA7	76.6435	5.0365	96.2955	2.20236	5.03248e-07	0.00276952	intron	InterCpgi
chr19	48845930	TMEM143	69.7894	6.2919	100	0	5.08855e-07	0.0027935	exon	InterCpgi
chr7	1512293	INTS1	22.0751	3.0817	4.7379	1.79439	5.11421e-07	0.00280071	intron	north_shore
chr10	100027946	LOXL4	0	0	17.331	4.31546	5.1554e-07	0.00281636	utr5	north_shore
chr14	105932544	MTA1	59.0721	4.28732	16.4336	9.75894	5.18773e-07	0.00282711	utr3	south_shore
chr19	2424685	TMPRSS9	82.9979	2.71852	56.3763	8.58052	5.2625e-07	0.00286088	intron	CpG_Island
chr10	134209612	PWWP2B	8.30742	3.05697	27.2414	3.53413	5.27867e-07	0.0028627	promoter	CpG_Island
chr8	145102005	SPATC1	28.2369	3.96172	3.75116	2.17981	5.29312e-07	0.00286359	utr3	south_shore
chr4	52753512	DCUN1D4	26.467	2.80318	56.8627	7.3345	5.34704e-07	0.00287882	intron	InterCpgi
chr16	26924858	-	81.2252	3.53305	50.0427	6.55408	5.33453e-07	0.00287882	intergenic	InterCpgi
chr11	46316834	CREB3L1	11.9709	2.01962	35.4296	1.93371	5.38468e-07	0.00289211	intron	north_shore
chr1	201997978	-	79.4667	3.31954	52.7205	4.21374	5.45563e-07	0.00292319	intergenic	InterCpgi
chr20	3063921	AVP	12.3581	2.8807	39.6275	2.65879	5.46913e-07	0.00292342	intron	CpG_Island
chr6	79620354	-	0	0	8.78391	3.05413	5.55369e-07	0.00295448	intergenic	CpG_Island
chr8	56763525	-	64.3642	2.78854	37.5416	3.52803	5.55153e-07	0.00295448	intergenic	InterCpgi
chr1	218330094	-	0	0	23.3333	5.27046	5.592e-07	0.00296779	intergenic	InterCpgi
chr7	151531939	PRKAG2	80.2711	5.70843	100	0	5.62168e-07	0.00296944	intron	InterCpgi
chr6	94176020	-	96.1525	1.99296	62.7083	10.3267	5.61081e-07	0.00296944	intergenic	InterCpgi
chr16	85272014	-	46.9707	2.83135	71.4036	3.51631	5.68768e-07	0.00299722	intergenic	south_shelf
chr17	39140420	KRT40	34.2374	4.13976	72.4596	6.41501	5.76094e-07	0.00301644	exon	InterCpgi
chr12	124246843	DNAH10	0	0	17.0455	6.24759	5.75955e-07	0.00301644	promoter	CpG_Island
chr7	1512008	INTS1	28.657	1.39247	11.0022	0.400034	5.77816e-07	0.00301644	exon	north_shore
chr1	6171669	CHD5	86.2828	2.10364	65.4157	3.7839	5.77745e-07	0.00301644	intron	InterCpgi
chr17	25757400	LOC440419	28.085	6.47105	70.4956	4.23025	5.80029e-07	0.00302093	exon	InterCpgi
chr11	60850008	-	15.0673	1.31155	42.5508	11.7391	5.84419e-07	0.00303672	intergenic	InterCpgi
chr5	176759338	LMAN2	26.606	5.59898	2.12224	1.29393	5.88957e-07	0.00305035	intron	CpG_Island
chr19	7678785	KIAA1543	44.7962	3.57083	14.8525	5.21988	5.91137e-07	0.00305035	intron	south_shore
chr11	126316701	KIRREL3	59.7092	2.96368	30.9746	4.02712	5.89856e-07	0.00305035	exon	InterCpgi
chr14	57276039	OTX2OS1	9.92243	2.16795	0	0	5.99329e-07	0.00308549	utr5	CpG_Island
chr14	57276039	OTX2	9.92243	2.16795	0	0	5.99329e-07	0.00308549	utr5	CpG_Island
chr15	99194558	IGF1R	14.2254	2.96243	45.1039	6.0665	6.06241e-07	0.0031139	promoter	CpG_Island
chr11	65388461	PCNXL3	59.5733	3.05191	89.7436	5.26656	6.12025e-07	0.0031364	intron	InterCpgi
chr1	35684665	-	77.8376	0.536908	68.055	1.80309	6.22886e-07	0.00317749	intergenic	InterCpgi
chr6	156682691	-	52.7153	4.08241	23.1026	3.70519	6.21753e-07	0.00317749	intergenic	InterCpgi
chr17	48206343	SAMD14	21.0399	4.34987	56.2322	3.30191	6.27387e-07	0.00319316	utr5	north_shore
chr8	142241067	SLC45A4	88.7376	3.2571	58.2237	3.03711	6.34092e-07	0.00321994	intron	south_shelf
chr9	126870280	-	83.5335	3.88097	52.7159	2.66992	6.38392e-07	0.00323443	intergenic	InterCpgi
chr19	12749567	-	79.4331	5.28199	100	0	6.55877e-07	0.0032711	intergenic	north_shore
chr9	135374906	C9orf171	80.5854	3.45506	99.1935	0.806452	6.49267e-07	0.0032711	exon	InterCpgi
chr6	159736659	-	97.4974	1.25324	81.8468	2.12561	6.51297e-07	0.0032711	intergenic	north_shore
chr2	237014492	AGAP1	100	0	82.9783	6.68445	6.51946e-07	0.0032711	intron	InterCpgi
chr14	101125928	C14orf70	42.3891	5.79105	13.8847	1.88368	6.47329e-07	0.0032711	intergenic	InterCpgi
chr9	139002213	-	58.8713	5.08008	26.0524	4.88942	6.53115e-07	0.0032711	intergenic	InterCpgi
chr2	132587889	-	68.3166	5.58129	34.0152	1.51704	6.55214e-07	0.0032711	intergenic	CpG_Island
chr7	45163444	-	65.3133	5.03702	90.9142	3.16641	6.66886e-07	0.0033186	intergenic	InterCpgi
chr19	46488354	-	74.5167	4.37519	99.1935	0.806452	6.7138e-07	0.00331878	intergenic	InterCpgi
chr15	83331586	AP3B2	89.6557	2.47366	66.7988	3.32448	6.69088e-07	0.00331878	exon	InterCpgi
chr3	49753405	RNF123	29.1758	4.41043	6.87823	2.31898	6.71151e-07	0.00331878	exon	north_shelf
chr8	11562342	GATA4	18.4015	4.18498	50.4705	4.16571	6.73843e-07	0.00332361	utr5	CpG_Island
chr19	18561258	ELL	26.9594	4.42886	59.2973	6.16987	6.88e-07	0.00337852	intron	south_shelf
chr2	200320613	SATB2	3.53252	1.8047	23.5682	5.21632	6.87723e-07	0.00337852	exon	CpG_Island
chr3	153840318	ARHGEF26	9.50835	3.80927	44.7619	5.55329	6.94138e-07	0.00340118	promoter	CpG_Island
chr19	16446422	-	27.7459	3.14505	73.5709	7.77387	6.95666e-07	0.00340121	intergenic	InterCpgi
chr1	27875431	AHDC1	21.8887	2.8175	2.82521	1.21064	7.03665e-07	0.00343281	exon	south_shore
chr6	51275434	-	22.9832	5.12176	60.463	3.89296	7.13186e-07	0.00346413	intergenic	InterCpgi
chr22	28123181	-	55.3116	4.68215	90.2256	3.37649	7.13039e-07	0.00346413	intergenic	InterCpgi
chr5	6846329	-	78.5183	5.48278	97.0859	1.2225	7.19328e-07	0.00347272	intergenic	InterCpgi
chr4	25972061	-	0.952381	0.952381	19.375	3.74807	7.1764e-07	0.00347272	intergenic	InterCpgi
chr5	99153792	-	67.4096	2.7997	33.8889	7.51542	7.19617e-07	0.00347272	intergenic	InterCpgi
chrX	52640902	-	45.1211	6.04325	7.0219	3.24709	7.24589e-07	0.00348918	intergenic	InterCpgi
chr19	50393221	IL4I1	17.9609	3.63702	42.872	3.23036	7.26511e-07	0.00349091	exon	CpG_Island
chr16	81832461	PLCG2	65.0033	3.50375	38.1499	3.73959	7.3013e-07	0.00350077	intron	InterCpgi
chr1	16077193	-	90.7583	1.11146	78.2789	2.99984	7.38925e-07	0.0035226	intergenic	south_shelf
chr15	27137487	GABRA5	14.3678	3.83623	0	0	7.39413e-07	0.0035226	intron	south_shore
chr14	21405496	-	81.6458	3.96968	29.4048	9.03168	7.36435e-07	0.0035226	intergenic	InterCpgi
chr8	144787703	-	44.701	4.14821	75.7167	5.0907	7.41188e-07	0.00352354	intergenic	north_shore
chr18	13136146	-	43.9718	4.8744	71.8954	5.72316	7.49832e-07	0.00354953	intergenic	north_shore
chr6	168956545	SMOC2	98.1492	1.22372	71.2302	4.42616	7.49286e-07	0.00354953	intron	CpG_Island
chr2	23881699	KLHL29	30.2293	2.85156	63.1189	5.89908	7.56677e-07	0.00357436	intron	InterCpgi
chr3	122641210	SEMA5B	8.03189	1.11218	36.4493	3.2673	7.64696e-07	0.00359703	exon	CpG_Island
chrX	48749155	-	2.38442	0.821039	13.8615	0.917894	7.64058e-07	0.00359703	intergenic	CpG_Island
chr7	45439194	-	47.6333	1.04767	78.3731	4.87252	7.69433e-07	0.00360648	intergenic	InterCpgi
chr11	3175636	OSBPL5	41.4658	5.88728	10.1974	3.87927	7.69932e-07	0.00360648	utr5	InterCpgi
chr1	205897036	SLC26A9	100	0	87.8738	2.47999	7.72448e-07	0.00361069	exon	InterCpgi
chr13	114524096	GAS6	13.2714	2.32099	0.531915	0.531915	7.76468e-07	0.0036219	intron	CpG_Island
chr2	241310340	-	21.9197	4.63994	0	0	7.88465e-07	0.00366278	intergenic	InterCpgi
chr2	222243226	-	52.1649	3.12884	23.2768	6.62336	7.8851e-07	0.00366278	intergenic	InterCpgi
chr3	128764616	-	0	0	6.00694	2.28455	7.90658e-07	0.00366514	intergenic	CpG_Island
chr6	10381970	-	5.08128	1.42542	20.119	3.48507	8.00046e-07	0.00369569	intergenic	CpG_Island
chr1	63789968	FOXD3	14.0478	3.25274	0	0	8.0203e-07	0.00369569	promoter	CpG_Island
chr19	36436055	LRFN3	37.8059	1.58839	17.2526	4.08362	8.0221e-07	0.00369569	utr3	south_shore
chr17	1386979	MYO1C	63.0784	3.37968	90.1515	4.50934	8.05934e-07	0.0037052	exon	north_shore
chr20	5433499	-	100	0	90.3472	3.75321	8.08741e-07	0.00371048	intergenic	InterCpgi
chr2	71132008	VAX2	15.8901	2.02042	46.8275	8.39025	8.1143e-07	0.00371518	intron	CpG_Island
chr11	62694164	-	12.0256	2.49196	35.2456	4.78741	8.14936e-07	0.0037236	intergenic	CpG_Island
chr17	78864497	RPTOR	29.1661	3.04424	63.5789	4.60358	8.16744e-07	0.00372425	intron	south_shore
chr11	2721961	KCNQ1OT1	50.9403	4.01939	15.2642	5.32819	8.21416e-07	0.00373792	promoter	CpG_Island
chr11	2721961	KCNQ1	50.9403	4.01939	15.2642	5.32819	8.21416e-07	0.00373792	promoter	CpG_Island
chr11	3147910	OSBPL5	26.8176	5.69455	56.5282	6.08374	8.31127e-07	0.00374297	intron	InterCpgi
chr22	50659293	TUBGCP6	100	0	83.4615	4.33778	8.29865e-07	0.00374297	exon	CpG_Island
chr1	247174762	ZNF695	64.6962	1.29497	46.036	5.98722	8.30567e-07	0.00374297	intergenic	south_shelf
chr6	25284713	LRRC16A	94.1994	1.4683	71.1706	7.28023	8.32577e-07	0.00374297	intron	InterCpgi
chr5	176935417	DOK3	77.0047	4.75675	33.3726	9.41642	8.27369e-07	0.00374297	exon	InterCpgi
chr11	62666081	-	73.9438	7.47829	28.0556	17.901	8.28238e-07	0.00374297	intergenic	InterCpgi
chr3	10374415	ATP2B2	33.2221	3.97552	14.1254	0.890751	8.35742e-07	0.00374966	intron	south_shelf
chr11	9603503	WEE1	87.2718	2.27952	100	0	8.4097e-07	0.00375802	intron	InterCpgi
chr16	26892534	-	52.1904	2.31247	28.6551	5.04158	8.40023e-07	0.00375802	intergenic	InterCpgi
chr7	5252051	WIPI2	21.5245	4.20772	70.239	10.07	8.56719e-07	0.00381315	utr5	InterCpgi
chr1	158366880	-	91.2078	2.36399	68.5277	5.04869	8.55568e-07	0.00381315	intergenic	InterCpgi
chr1	249165645	-	84.1358	0.787527	76.4542	2.26424	8.68236e-07	0.00384907	intergenic	north_shore
chr5	6479442	UBE2QL1	36.3083	3.45184	20.7937	2.66376	8.66768e-07	0.00384907	intron	InterCpgi
chr1	6456054	ACOT7	38.7999	3.8507	11.125	4.13509	8.7272e-07	0.00386129	intergenic	south_shore
chr15	42679103	CAPN3	61.7919	4.47576	88.5226	1.75059	8.76269e-07	0.00386933	intron	InterCpgi
chr11	73668762	DNAJB13	36.2991	5.36385	69.2823	3.2737	8.7941e-07	0.00387419	intron	InterCpgi
chr1	148346612	-	10.734	1.44537	25.0527	1.86794	8.82571e-07	0.00387419	exon	InterCpgi
chr14	107149104	-	97.9592	2.04082	71.1472	5.44048	8.80937e-07	0.00387419	intergenic	InterCpgi
chr5	177411572	-	0	0	6.53966	2.47513	8.87229e-07	0.00387449	intergenic	CpG_Island
chr11	69259781	-	16.0899	3.00686	1.61111	1.05556	8.84535e-07	0.00387449	intergenic	south_shore
chr5	43620469	NNT	38.5453	4.28865	3.125	3.125	8.87842e-07	0.00387449	intron	InterCpgi
chr19	21860907	-	7.68738	2.19996	40.5082	6.0336	8.89774e-07	0.00387535	intergenic	CpG_Island
chr13	114587209	FLJ44054	51.3946	3.07178	83.521	6.70382	8.94662e-07	0.00387622	intergenic	south_shore
chr8	638338	ERICH1	0	0	13.0757	4.71818	8.91806e-07	0.00387622	intron	south_shore
chr4	8246800	-	98.1841	0.669063	87.5799	3.17769	8.96913e-07	0.00387622	intergenic	InterCpgi
chr6	30984591	PBMUCL1	40.0584	4.66401	10.5403	4.03563	8.95907e-07	0.00387622	intron	InterCpgi
chr20	60509183	CDH4	79.0611	3.95594	96.146	1.46438	9.10058e-07	0.00392544	exon	north_shelf
chr13	27317381	-	8.86481	2.35658	32.9608	5.75152	9.22767e-07	0.00396052	intergenic	InterCpgi
chr7	1774494	ELFN1	82.5221	1.51293	57.81	5.56343	9.23508e-07	0.00396052	utr5	InterCpgi
chr12	124810764	NCOR2	89.0414	4.24602	44.4139	11.159	9.21822e-07	0.00396052	exon	CpG_Island
chr16	70484845	FUK	53.6085	7.69288	3.57143	3.57143	9.27696e-07	0.00397086	intergenic	north_shelf
chr1	47905271	FOXD2	39.7978	6.74617	8.44697	2.11432	9.29942e-07	0.00397286	exon	CpG_Island
chr1	47905271	MGC12982	39.7978	6.74617	8.44697	2.11432	9.29942e-07	0.00397286	exon	CpG_Island
chr3	128296826	C3orf27	22.8774	3.55256	66.6667	6.80414	9.3815e-07	0.0039775	promoter	InterCpgi
chr19	43979187	-	6.45063	2.54514	24.614	4.99735	9.36149e-07	0.0039775	intergenic	north_shore
chr10	24828283	KIAA1217	96.8218	1.14413	80.7389	5.72681	9.37073e-07	0.0039775	intron	InterCpgi
chr1	1332120	LOC148413	83.3017	2.0441	65.1292	3.82252	9.34355e-07	0.0039775	intron	north_shore
chr1	1332120	CCNL2	83.3017	2.0441	65.1292	3.82252	9.34355e-07	0.0039775	intron	north_shore
chr7	101243670	-	88.3302	4.8436	36.0417	1.64482	9.42347e-07	0.00398773	intergenic	InterCpgi
chr1	213233318	RPS6KC1	73.3674	3.10819	89.2624	6.21731	9.5136e-07	0.00401826	utr5	InterCpgi
chrX	152830456	ATP2B3	92.3515	2.14375	72.8366	2.91463	9.55681e-07	0.00402889	exon	InterCpgi
chr20	60825394	OSBPL2	60.0965	3.59222	83.4568	2.02182	9.71611e-07	0.00408834	utr5	InterCpgi
chr7	1578632	MAFK	68.7845	4.64078	95.1817	2.57662	9.83219e-07	0.00412941	utr5	south_shelf
chr17	48596391	MYCBPAP	69.3514	8.43578	93.5508	0.732383	9.92419e-07	0.00415243	exon	InterCpgi
chr3	38094515	DLEC1	100	0	81.0058	5.40137	9.92163e-07	0.00415243	intron	InterCpgi
chr9	116930050	COL27A1	61.3946	4.20381	19.8529	6.69885	9.96071e-07	0.00415993	exon	CpG_Island
chr7	30189030	C7orf41	30.7998	7.56828	67.6862	4.21028	1.02244e-06	0.00420842	intron	InterCpgi
chr3	48694451	CELSR3	12.6553	3.77904	38.4089	6.04043	1.01811e-06	0.00420842	exon	CpG_Island
chr15	75081572	CSK	77.2642	3.37473	95.5529	1.68126	1.02076e-06	0.00420842	promoter	InterCpgi
chr1	32501930	KHDRBS1	80.9174	2.03976	63.9967	2.76226	1.02038e-06	0.00420842	intron	InterCpgi
chr4	110314783	-	94.3878	1.09473	73.0368	8.38343	1.0125e-06	0.00420842	intergenic	InterCpgi
chr11	65124431	TIGD3	38.6378	1.46411	11.3393	3.29104	1.02062e-06	0.00420842	exon	south_shore
chr9	139951016	ENTPD2	86.7255	2.68	56.8348	6.65416	1.02275e-06	0.00420842	intergenic	south_shelf
chr13	41373254	SLC25A15	86.8584	4.08383	51.6667	8.76652	1.02062e-06	0.00420842	exon	InterCpgi
chr13	41373254	SUGT1P3	86.8584	4.08383	51.6667	8.76652	1.02062e-06	0.00420842	exon	InterCpgi
chr3	122641196	SEMA5B	2.08786	0.636428	13.0639	3.77006	1.02475e-06	0.00420887	exon	CpG_Island
chr17	72782663	TMEM104	70.4837	2.43425	90.1725	3.66973	1.03182e-06	0.00423015	intron	InterCpgi
chr3	195049701	ACAP2	94.511	1.16277	78.8506	4.68839	1.03573e-06	0.0042384	intron	InterCpgi
chr16	2979734	FLYWCH1	77.4485	4.48084	34.3794	9.5244	1.04189e-06	0.00425583	exon	InterCpgi
chr19	861903	CFD	18.1744	1.88017	1.82927	1.82927	1.04552e-06	0.00426286	exon	CpG_Island
chr10	88010472	GRID1	28.8389	5.23863	14.1711	4.21035	1.0509e-06	0.004277	intron	InterCpgi
chr6	140320885	-	1.50908	0.879008	10.6446	4.76302	1.05991e-06	0.00430375	intergenic	InterCpgi
chr19	18779848	KLHL26	88.4805	2.95097	41.7206	13.1916	1.06133e-06	0.00430375	exon	CpG_Island
chr11	134815061	-	52.2956	5.81821	86.5251	8.99251	1.07266e-06	0.00434182	intergenic	InterCpgi
chr9	138476771	LOC100130954	12.5752	2.57831	32.6637	7.00122	1.08917e-06	0.00440067	intergenic	InterCpgi
chr12	124392396	DNAH10	52.1127	4.24753	79.4591	6.06527	1.09626e-06	0.0044054	intron	InterCpgi
chr21	44850461	SIK1	33.4963	4.8119	13.3712	9.01746	1.0957e-06	0.0044054	intergenic	InterCpgi
chr16	603378	SOLH	74.7769	6.1618	35.5653	1.66435	1.09521e-06	0.0044054	exon	north_shore
chr16	2220903	TRAF7	23.8514	2.14327	56.2901	5.03043	1.10033e-06	0.00440592	intron	InterCpgi
chrX	153068800	PDZD4	56.7477	7.32244	23.8342	6.0751	1.09882e-06	0.00440592	utr3	CpG_Island
chr8	144510978	MAFA	10.8884	2.4331	31.9737	3.95654	1.10297e-06	0.00440859	utr3	CpG_Island
chr13	79176192	POU4F1	21.0307	3.8716	58.2472	6.87466	1.11595e-06	0.00442665	exon	CpG_Island
chr9	96716825	BARX1	22.0573	2.48897	50.0473	2.27322	1.11937e-06	0.00442665	intron	CpG_Island
chr9	34281169	KIF24	27.9503	3.64177	51.5077	3.59044	1.11479e-06	0.00442665	intron	InterCpgi
chr10	130298586	-	21.7673	2.13755	43.1294	3.74049	1.11192e-06	0.00442665	intergenic	north_shore
chr21	30913582	GRIK1	56.7253	4.37443	28.8696	4.03386	1.11013e-06	0.00442665	intron	InterCpgi
chr22	47058917	GRAMD4	40.9484	4.5452	3.26087	3.26087	1.11874e-06	0.00442665	intron	CpG_Island
chr8	26721815	ADRA1A	5.3514	1.64023	22.1519	2.50923	1.13472e-06	0.00447808	exon	CpG_Island
chr1	230333876	GALNT2	90.8472	6.86538	18.8889	13.0998	1.13639e-06	0.00447808	intron	InterCpgi
chr9	92280002	LOC100129066	28.5482	2.8369	58.6418	6.66238	1.14107e-06	0.00448861	exon	InterCpgi
chr16	88993672	CBFA2T3	37.9998	2.10295	13.8175	5.00648	1.14455e-06	0.00449441	utr5	north_shore
chrX	153586596	FLNA	73.8573	1.92349	47.1145	5.4731	1.15104e-06	0.00451195	exon	south_shore
chr16	85504084	-	57.9425	7.22148	22.4422	2.98574	1.15907e-06	0.00453548	intergenic	InterCpgi
chr17	9146122	NTN1	37.7156	5.72749	2.08333	2.08333	1.16398e-06	0.00454671	utr3	south_shelf
chr9	137384258	-	96.2782	1.33662	78.2255	6.2963	1.16773e-06	0.00455341	intergenic	InterCpgi
chr7	1708797	-	31.251	2.23005	63.508	6.48858	1.18135e-06	0.00459481	intergenic	CpG_Island
chr2	233736033	C2orf82	52.0543	3.13631	76.8254	6.71468	1.18323e-06	0.00459481	intron	InterCpgi
chr1	1100063	MIR200B	77.3424	4.24491	100	0	1.18452e-06	0.00459481	intergenic	CpG_Island
chr1	1100063	MIR200A	77.3424	4.24491	100	0	1.18452e-06	0.00459481	intergenic	CpG_Island
chr1	1100063	MIR429	77.3424	4.24491	100	0	1.18452e-06	0.00459481	intergenic	CpG_Island
chr20	61399907	-	15.6462	1.88329	45.2706	7.2392	1.18985e-06	0.00460749	intergenic	north_shelf
chr8	10590209	SOX7	1.55898	0.769322	14.6122	5.04881	1.19413e-06	0.00461606	intergenic	CpG_Island
chr11	18743509	IGSF22	7.29115	2.04412	28.8086	4.32772	1.19887e-06	0.00462638	exon	CpG_Island
chr1	1245374	PUSL1	62.0275	6.68316	85.5524	6.44696	1.20523e-06	0.00462697	intron	south_shore
chr1	1245374	ACAP3	62.0275	6.68316	85.5524	6.44696	1.20523e-06	0.00462697	intron	south_shore
chr19	11590221	ELAVL3	22.227	2.5448	38.1812	2.8166	1.20134e-06	0.00462697	intron	north_shore
chr19	2109751	AP3D1	96.9257	0.865298	85.0185	2.42825	1.20332e-06	0.00462697	intron	InterCpgi
chr9	107125478	-	100	0	81.8011	5.54283	1.20956e-06	0.00463563	intergenic	InterCpgi
chr16	22186552	-	21.514	5.29065	47.4638	5.02146	1.21354e-06	0.0046429	intergenic	InterCpgi
chr3	49839897	C3orf54	8.39478	1.91339	38.7	12.552	1.21936e-06	0.0046501	promoter	north_shore
chr3	49839897	CDHR4	8.39478	1.91339	38.7	12.552	1.21936e-06	0.0046501	promoter	north_shore
chr16	87598789	-	64.4067	3.36021	94.7917	3.125	1.21958e-06	0.0046501	intergenic	InterCpgi
chr17	73890855	TRIM65	4.35746	2.07269	36.2687	7.60949	1.23018e-06	0.00468252	intron	north_shore
chr3	49839798	CDHR4	11.4267	2.38019	42.5087	10.3243	1.25218e-06	0.00475817	promoter	north_shore
chr3	49839798	C3orf54	11.4267	2.38019	42.5087	10.3243	1.25218e-06	0.00475817	promoter	north_shore
chr19	6223362	MLLT1	21.5337	2.23059	47.429	6.59829	1.26816e-06	0.00480445	intron	InterCpgi
chrX	12156689	FRMPD4	11.3919	3.37944	0	0	1.26866e-06	0.00480445	utr5	CpG_Island
chr14	28331072	-	66.9759	6.37226	100	0	1.27887e-06	0.00481097	intergenic	InterCpgi
chr6	6009565	NRN1	3.92857	1.96459	33.4532	6.96487	1.279e-06	0.00481097	promoter	south_shore
chr13	114056108	-	17.6215	2.95224	41.5827	4.5917	1.27864e-06	0.00481097	utr3	CpG_Island
chr7	96793849	ACN9	55.1353	3.4814	32.7343	3.42568	1.27506e-06	0.00481097	intron	InterCpgi
chr4	53587605	-	62.0506	5.44459	90.9769	2.15067	1.28175e-06	0.00481321	intergenic	north_shore
chr5	171519490	STK10	73.3333	5.8145	93.9103	2.65272	1.30805e-06	0.00490073	intron	InterCpgi
chr13	114467403	FAM70B	45.7882	3.18178	20.1441	1.30062	1.30944e-06	0.00490073	intron	InterCpgi
chr16	4398704	PAM16	36.2818	3.9162	72.8842	6.07075	1.31241e-06	0.00490362	intron	north_shelf
chr3	13245614	-	57.1233	4.15465	87.8676	5.09967	1.32044e-06	0.00492538	intergenic	north_shore
chr7	48129930	UPP1	30.9523	3.5137	53.9417	2.27812	1.33682e-06	0.00497818	utr5	CpG_Island
chrX	112098445	-	96.4425	1.40119	78.3854	7.40701	1.34013e-06	0.0049822	intergenic	InterCpgi
chr11	75771749	UVRAG	34.3382	7.24863	82.5	4.9768	1.35904e-06	0.00504409	intron	InterCpgi
chr19	3190042	NCLN	47.9304	5.56367	87.6603	5.42273	1.36585e-06	0.00505936	intron	CpG_Island
chr19	6221496	MLLT1	55.329	4.49116	25.3633	4.14127	1.36768e-06	0.00505936	intron	InterCpgi
chr11	637833	DRD4	48.2382	7.0546	88.8095	5.17823	1.37239e-06	0.0050684	intron	CpG_Island
chr20	60380060	CDH4	23.272	2.20427	2.5625	1.54911	1.37888e-06	0.00508396	intron	InterCpgi
chr6	27968877	-	55.9722	2.45425	30.59	5.32514	1.38155e-06	0.00508541	intergenic	InterCpgi
chr10	77156391	NCRNA00245	14.1224	2.23192	35.5655	13.2708	1.38943e-06	0.00510602	intergenic	CpG_Island
chr4	23907963	-	93.9444	2.46823	64.0873	6.96708	1.39348e-06	0.0051125	intergenic	InterCpgi
chr1	1097110	-	50.1531	5.03971	84.5754	3.74357	1.3971e-06	0.00511736	intergenic	north_shore
chrX	153672657	FAM50A	8.57755	1.74035	36.2169	7.37514	1.40294e-06	0.00513034	exon	CpG_Island
chr2	95693487	MAL	63.721	4.24994	32.5334	2.77527	1.41236e-06	0.00515635	intron	south_shore
chr11	101884971	-	32.317	2.90789	67.8056	5.25881	1.42461e-06	0.00518413	intergenic	InterCpgi
chr16	2287951	DNASE1L2	22.901	3.85014	52.9839	3.89719	1.42376e-06	0.00518413	exon	CpG_Island
chr16	86386671	-	87.3557	2.26925	57.937	2.84917	1.43255e-06	0.00520455	intergenic	InterCpgi
chr2	242713824	GAL3ST2	64.7743	2.93362	88.2091	4.2932	1.44106e-06	0.00522698	intergenic	south_shelf
chrX	92076712	-	17.2211	2.76047	50.9524	2.208	1.44547e-06	0.00523448	intergenic	InterCpgi
chr14	77515195	-	98.8002	0.784114	82.2819	5.33332	1.45061e-06	0.00523612	intergenic	InterCpgi
chr21	46405023	-	32.9459	3.55537	12.8749	1.548	1.44932e-06	0.00523612	intergenic	north_shelf
chr12	13530038	C12orf36	87.9149	2.29782	99.3827	0.617284	1.45979e-06	0.00526073	promoter	InterCpgi
chr1	29032534	GMEB1	99.2556	0.368456	92.4376	1.82193	1.46715e-06	0.00527877	intron	InterCpgi
chr1	53768106	LRP8	95.9355	1.24131	82.244	4.27391	1.47582e-06	0.00529292	intron	InterCpgi
chr4	6838933	KIAA0232	58.457	6.04757	13.3471	6.50445	1.47518e-06	0.00529292	intron	InterCpgi
chr4	132650594	-	95.4248	2.24612	65.1515	9.24615	1.48113e-06	0.00530343	intergenic	south_shore
chr22	47552704	TBC1D22A	28.9035	4.6632	6.65391	3.04116	1.48665e-06	0.0053147	intron	InterCpgi
chr11	397390	PKP3	8.61497	2.94277	31.3095	1.20428	1.49496e-06	0.00533587	exon	CpG_Island
chr9	140175699	C9orf167	1.0989	1.0989	18.4295	7.15433	1.50016e-06	0.00534554	utr3	CpG_Island
chr12	90261300	-	98.8615	0.429165	87.7594	2.44964	1.50246e-06	0.00534554	intergenic	InterCpgi
chr19	5017048	KDM4B	47.3977	4.00688	15.1434	5.71724	1.51366e-06	0.00537684	utr5	InterCpgi
chr5	55618557	-	13.0709	1.90535	36.6335	5.20121	1.52431e-06	0.0053975	intergenic	InterCpgi
chr16	33961439	-	55.0156	6.2478	29.9426	3.78834	1.52382e-06	0.0053975	exon	CpG_Island
chr2	3486067	-	100	0	91.1161	2.0906	1.53434e-06	0.00542441	intergenic	InterCpgi
chr3	53459385	-	61.6481	4.71161	89.1754	2.46901	1.54452e-06	0.0054432	intergenic	InterCpgi
chr7	130866764	MKLN1	100	0	89.7339	3.56583	1.54355e-06	0.0054432	intron	InterCpgi
chr22	47058942	GRAMD4	78.0142	3.24848	97.4942	1.5616	1.5618e-06	0.00549541	exon	CpG_Island
chr17	4970875	-	72.8377	4.23786	99.1935	0.806452	1.5708e-06	0.00550974	intergenic	InterCpgi
chr5	16671077	MYO10	100	0	92.455	1.8563	1.56989e-06	0.00550974	exon	InterCpgi
chr7	100203376	PCOLCE	22.4199	3.70028	43.4169	2.48438	1.59948e-06	0.00556061	promoter	CpG_Island
chr22	50708452	MAPK11	6.76452	1.01519	20.8505	1.23767	1.6017e-06	0.00556061	intron	CpG_Island
chr1	1182659	FAM132A	5.02708	1.5004	17.5439	1.33914	1.58969e-06	0.00556061	promoter	south_shore
chr11	65275559	-	0	0	6.20588	2.64264	1.59642e-06	0.00556061	intergenic	InterCpgi
chr8	145658427	TONSL	87.1797	1.45849	77.408	8.38798	1.59915e-06	0.00556061	intron	south_shelf
chr8	145658427	VPS28	87.1797	1.45849	77.408	8.38798	1.59915e-06	0.00556061	intron	south_shelf
chr4	2734993	-	45.6548	6.5725	13.8861	4.96578	1.60273e-06	0.00556061	intergenic	south_shore
chr7	157890782	PTPRN2	40.5301	3.15688	5.90278	3.41974	1.59475e-06	0.00556061	intron	CpG_Island
chr10	96285253	TBC1D12	59.9001	9.94619	0.471698	0.471698	1.61101e-06	0.00558069	intron	InterCpgi
chr11	68890391	-	15.0232	1.86029	32.692	3.08192	1.62546e-06	0.00562203	intergenic	InterCpgi
chr10	79396585	KCNMA1	18.7945	1.80596	40.6607	4.76607	1.63071e-06	0.00563145	exon	CpG_Island
chr2	171831239	-	30.3107	8.51544	67.6587	9.52036	1.64135e-06	0.00565075	intergenic	south_shore
chr20	30285390	BCL2L1	100	0	75.9596	4.23038	1.64107e-06	0.00565075	intron	InterCpgi
chr1	10304763	KIF1B	57.1162	4.69146	30.5672	5.34101	1.65162e-06	0.00567734	intron	InterCpgi
chr10	116815789	-	91.7277	2.4521	100	0	1.67482e-06	0.00574825	intergenic	InterCpgi
chr16	29857497	MVP	16.0423	2.81579	39.8468	3.60725	1.68184e-06	0.00576351	exon	south_shore
chr22	20293873	-	65.9652	3.85369	38.3401	2.59272	1.68499e-06	0.00576545	intergenic	InterCpgi
chr19	2291273	LINGO3	4.04128	1.73892	19.9931	7.80305	1.69083e-06	0.00577659	exon	CpG_Island
chr2	2414899	-	22.179	2.64964	43.5938	2.91341	1.69871e-06	0.00579154	intergenic	InterCpgi
chr16	15970870	C16orf63	100	0	82.4252	3.88913	1.70039e-06	0.00579154	intron	InterCpgi
chr4	186560312	SORBS2	23.6539	2.73924	49.586	8.3035	1.7082e-06	0.00580928	intron	CpG_Island
chr16	1143564	C1QTNF8	18.8405	3.1574	39.8035	8.40461	1.715e-06	0.00581726	exon	CpG_Island
chr3	47837088	-	96.4286	1.91342	75.6944	2.64437	1.71575e-06	0.00581726	intergenic	InterCpgi
chr9	35403902	ATP8B5P	29.5366	3.50994	5.02602	3.17488	1.75776e-06	0.00595064	exon	InterCpgi
chr9	35403902	UNC13B	29.5366	3.50994	5.02602	3.17488	1.75776e-06	0.00595064	exon	InterCpgi
chr2	3691142	COLEC11	18.6102	2.83893	52.364	3.96062	1.76872e-06	0.00596965	intron	north_shore
chr17	43974798	LOC100130148	3.77394	1.33077	22.1372	5.07976	1.76716e-06	0.00596965	promoter	CpG_Island
chr17	43974798	MAPT	3.77394	1.33077	22.1372	5.07976	1.76716e-06	0.00596965	promoter	CpG_Island
chr17	43974798	LOC100128977	3.77394	1.33077	22.1372	5.07976	1.76716e-06	0.00596965	promoter	CpG_Island
chr1	9903136	-	6.78531	0.809667	22.119	2.66655	1.77204e-06	0.00597185	intergenic	InterCpgi
chr6	2915202	-	59.2425	2.88408	35.6081	1.72406	1.77545e-06	0.00597432	intergenic	InterCpgi
chr3	52024678	-	32.5605	8.17761	0	0	1.78027e-06	0.00598155	intergenic	InterCpgi
chr12	31547673	DENND5B	11.6826	6.24257	71.503	6.48461	1.80315e-06	0.00599532	intron	InterCpgi
chr3	128150934	-	70.0199	4.26451	95.7386	2.9478	1.79663e-06	0.00599532	intergenic	north_shore
chr8	10589360	SOX7	34.7534	3.4535	54.9484	3.17993	1.80057e-06	0.00599532	promoter	CpG_Island
chr12	54345862	HOXC12	43.4722	2.32756	60.8205	6.53754	1.80003e-06	0.00599532	intergenic	CpG_Island
chr1	19597694	AKR7L	33.3868	1.02391	41.5886	6.81493	1.7951e-06	0.00599532	intergenic	north_shelf
chr6	292739	DUSP22	0	0	10.6471	3.9111	1.79045e-06	0.00599532	intron	CpG_Island
chr5	1768030	-	67.5346	8.26614	30.119	6.18857	1.78744e-06	0.00599532	intergenic	north_shore
chr3	42705916	ZBTB47	26.0471	4.62498	63.6905	7.53707	1.80623e-06	0.00599663	exon	InterCpgi
chr10	2976972	-	25.9566	3.35277	7.21591	3.86851	1.81184e-06	0.00600556	intergenic	InterCpgi
chr7	156883254	-	80.7825	2.10647	52.6345	5.47795	1.8143e-06	0.00600556	intergenic	InterCpgi
chr11	66177638	-	70.9105	1.68646	45.6572	4.40814	1.82054e-06	0.00601733	intergenic	south_shore
chr11	72945623	P2RY2	84.0476	3.88078	100	0	1.82598e-06	0.00602637	exon	CpG_Island
chrX	120301823	-	59.0449	4.11272	30.3848	3.7974	1.83902e-06	0.00606048	intergenic	InterCpgi
chr19	48345360	CRX	68.7883	3.61884	87.6582	2.19273	1.84847e-06	0.00608264	utr3	InterCpgi
chr7	27238174	HOXA13	30.9698	5.27201	72.0238	4.79896	1.85542e-06	0.00609653	intron	north_shore
chr5	7549934	ADCY2	75.208	9.02604	12.5	7.5	1.86483e-06	0.00611843	intron	InterCpgi
chrX	103267866	H2BFWT	35.4627	6.16376	80.9971	2.18729	1.88041e-06	0.00616051	exon	CpG_Island
chrX	103267866	MIR1256	35.4627	6.16376	80.9971	2.18729	1.88041e-06	0.00616051	exon	CpG_Island
chr19	1225563	STK11	20.1806	4.01871	52.9386	4.04989	1.89963e-06	0.00620527	intron	north_shore
chr7	35782859	-	95.0372	1.80088	57.8652	12.6799	1.89896e-06	0.00620527	intergenic	InterCpgi
chr2	33581513	LTBP1	65.605	2.81942	90.7675	5.44818	1.90745e-06	0.00621265	intron	InterCpgi
chr8	40354222	-	98.6054	0.900558	82.9905	2.34539	1.9071e-06	0.00621265	intergenic	InterCpgi
chr8	146033727	ZNF517	100	0	81.4746	5.11052	1.91971e-06	0.00623441	exon	CpG_Island
chr4	3558101	-	62.7332	3.80902	34.9958	6.36384	1.91893e-06	0.00623441	intergenic	InterCpgi
chrX	3235580	MXRA5	86.5111	2.92584	100	0	1.92998e-06	0.00625868	exon	CpG_Island
chrX	119006633	NDUFA1	50.6093	4.50275	7.66807	5.5487	1.93306e-06	0.00625958	promoter	south_shore
chrX	119006633	RNF113A	50.6093	4.50275	7.66807	5.5487	1.93306e-06	0.00625958	promoter	south_shore
chr13	53389632	-	67.1217	5.54914	29.4722	4.39214	1.94074e-06	0.00627534	intergenic	InterCpgi
chr8	99954620	OSR2	13.6093	1.7215	34.2755	2.48372	1.94607e-06	0.00627653	utr5	CpG_Island
chr5	87440297	-	1.59184	1.08324	16.6634	2.14744	1.95515e-06	0.00627653	intergenic	south_shelf
chr15	90216841	PLIN1	17.7022	2.7074	1.23123	0.717586	1.95202e-06	0.00627653	intron	InterCpgi
chr3	19276053	KCNH8	97.2727	1.76324	76.3663	4.4361	1.95391e-06	0.00627653	intron	InterCpgi
chr7	2204606	MAD1L1	74.5853	3.62622	43.6816	6.975	1.94735e-06	0.00627653	intron	InterCpgi
chr9	124132888	STOM	51.1314	1.15076	66.4958	5.07627	1.96412e-06	0.00629627	promoter	CpG_Island
chr1	10958640	-	9.7779	3.32695	41.9429	5.60169	1.98126e-06	0.00634212	intergenic	InterCpgi
chr11	18338792	HPS5	29.8355	2.51276	55.6001	4.87209	1.99934e-06	0.00635449	utr5	InterCpgi
chr3	37494162	ITGA9	0	0	6.34233	2.23069	1.9908e-06	0.00635449	intron	CpG_Island
chr8	144565314	ZC3H3	22.1386	2.64129	5.87938	1.28793	1.99693e-06	0.00635449	intron	CpG_Island
chr6	168630131	-	27.4731	3.94634	7.61693	2.74091	1.99769e-06	0.00635449	intergenic	CpG_Island
chr10	134942468	GPR123	50.1383	4.64365	19.8956	6.78777	1.9983e-06	0.00635449	exon	CpG_Island
chr9	128651640	PBX3	18.4981	2.24131	55.4797	10.9502	2.01001e-06	0.00636817	intron	InterCpgi
chr8	145745836	RECQL4	98.4127	1.5873	80.4074	3.67431	2.00728e-06	0.00636817	exon	CpG_Island
chr8	145745836	LRRC14	98.4127	1.5873	80.4074	3.67431	2.00728e-06	0.00636817	exon	CpG_Island
chr5	915679	TRIP13	62.4171	3.00191	39.1092	3.90379	2.0122e-06	0.00636817	intron	south_shelf
chr20	60927133	LAMA5	86.4519	2.35473	99.3421	0.657895	2.01853e-06	0.00637017	exon	CpG_Island
chr9	92280077	LOC100129066	40.0836	4.11535	16.0095	1.45403	2.0178e-06	0.00637017	exon	InterCpgi
chr5	35102176	PRLR	95.5894	1.77048	79.2142	4.59814	2.07455e-06	0.00653772	utr5	InterCpgi
chr16	2983139	FLYWCH1	50.0069	5.10413	82.7173	6.46297	2.08059e-06	0.00654751	exon	InterCpgi
chr2	222841525	-	35.2162	2.70963	66.7293	6.84871	2.11575e-06	0.00664777	intergenic	InterCpgi
chr17	74580990	ST6GALNAC2	14.815	0.736696	26.4112	3.48865	2.11839e-06	0.00664777	intron	CpG_Island
chr14	103550529	-	0	0	8.20221	0.332538	2.13233e-06	0.0066821	intergenic	CpG_Island
chr12	117072709	-	53.1125	3.79738	78.6402	4.96256	2.15216e-06	0.00672538	intergenic	InterCpgi
chr21	48070684	PRMT2	51.2661	4.1124	25.2307	4.85057	2.14965e-06	0.00672538	intron	south_shore
chr3	129507455	TMCC1	96.0437	1.3313	79.0106	5.37684	2.16533e-06	0.0067571	intron	InterCpgi
chr2	65196216	-	50.8356	7.71997	9.97146	3.74299	2.17547e-06	0.00677928	intergenic	InterCpgi
chr7	65696699	TPST1	97.7543	0.697593	86.4864	4.24219	2.18441e-06	0.00678377	utr5	InterCpgi
chrX	153220522	HCFC1	95.7507	1.46765	78.546	5.59096	2.18602e-06	0.00678377	exon	CpG_Island
chr3	192579461	C3orf59	96.9562	2.56111	74.4842	5.079	2.18237e-06	0.00678377	intron	InterCpgi
chr17	1957121	MIR212	12.1588	3.66133	37.221	4.80592	2.198e-06	0.00681147	intergenic	CpG_Island
chr17	1957121	HIC1	12.1588	3.66133	37.221	4.80592	2.198e-06	0.00681147	intergenic	CpG_Island
chr17	1957121	MIR132	12.1588	3.66133	37.221	4.80592	2.198e-06	0.00681147	intergenic	CpG_Island
chr10	112278656	-	65.7364	2.62334	41.7782	2.68332	2.20777e-06	0.00683227	intergenic	InterCpgi
chr10	128863367	DOCK1	32.2798	3.88191	71.3315	11.0523	2.22607e-06	0.00687235	intron	InterCpgi
chr1	228480004	OBSCN	88.5438	2.21579	99.6212	0.378788	2.22687e-06	0.00687235	intron	InterCpgi
chr1	205203912	TMCC2	10.0709	2.76603	28.8496	4.66225	2.24759e-06	0.00692063	utr5	InterCpgi
chr9	26933679	PLAA	100	0	90.8983	2.50325	2.24955e-06	0.00692063	intron	InterCpgi
chr20	58153438	PHACTR3	98.8863	0.725578	87.3958	2.46723	2.25369e-06	0.00692063	intron	south_shore
chr2	26681086	OTOF	43.6407	3.43777	9.72222	5.72654	2.25491e-06	0.00692063	utr3	InterCpgi
chr19	2290300	LINGO3	4.4379	1.71609	23.9821	6.11768	2.26079e-06	0.00692918	exon	CpG_Island
chr11	1087300	MUC2	22.8075	6.44705	77.8265	8.52618	2.26959e-06	0.00694663	intron	south_shelf
chr9	107708993	-	59.5261	3.10331	30.0172	4.91676	2.27543e-06	0.00695497	intergenic	InterCpgi
chr2	11802128	NTSR2	48.8457	2.09056	22.2999	2.74902	2.2865e-06	0.00697924	exon	InterCpgi
chr5	1174805	-	32.3331	2.3827	13.4467	2.21637	2.31296e-06	0.00705038	intergenic	south_shelf
chr11	118663188	DDX6	1.71372	1.04439	12.1191	1.94787	2.35905e-06	0.007115	promoter	south_shore
chr19	2291315	LINGO3	1.04799	0.502829	8.13418	2.28048	2.35723e-06	0.007115	exon	CpG_Island
chr13	114524143	GAS6	12.0842	1.63048	0.531915	0.531915	2.34772e-06	0.007115	intron	CpG_Island
chr10	13699343	FRMD4A	92.8234	1.33949	74.7779	8.8091	2.35963e-06	0.007115	exon	CpG_Island
chrX	99551644	PCDH19	44.8739	3.37082	20.184	5.39696	2.34075e-06	0.007115	exon	InterCpgi
chr18	12068470	-	84.7512	3.94635	50.7003	6.91784	2.3567e-06	0.007115	intergenic	CpG_Island
chr4	724975	PCGF3	58.6111	2.38261	22.3845	7.94458	2.34006e-06	0.007115	utr5	CpG_Island
chr21	9825829	MIR3648	50.8068	5.13575	15.6092	4.80818	2.35833e-06	0.007115	promoter	CpG_Island
chr21	9825829	MIR3687	50.8068	5.13575	15.6092	4.80818	2.35833e-06	0.007115	promoter	CpG_Island
chr22	47510080	TBC1D22A	35.8663	3.52502	10.3436	3.92221	2.36306e-06	0.00711575	intron	north_shelf
chr19	2291549	LINGO3	10.1597	2.09833	32.9373	3.81282	2.3738e-06	0.00713168	exon	CpG_Island
chr6	159466063	TAGAP	23.3648	2.28833	39.1109	7.97611	2.37474e-06	0.00713168	utr5	InterCpgi
chr1	111061209	KCNA10	25.6314	2.6876	50.8185	5.10798	2.39134e-06	0.0071719	exon	InterCpgi
chr16	67700144	C16orf86	0	0	6.27938	2.21523	2.39913e-06	0.00717715	promoter	CpG_Island
chr16	67700144	C16orf48	0	0	6.27938	2.21523	2.39913e-06	0.00717715	promoter	CpG_Island
chr12	111725153	CUX2	89.6531	1.7875	73.7687	4.12413	2.39952e-06	0.00717715	intron	InterCpgi
chr19	3592641	GIPC3	32.1255	3.9736	57.2748	4.58133	2.41051e-06	0.00719487	utr3	north_shelf
chr19	11297453	KANK2	15.8769	1.34539	44.1039	14.0457	2.4151e-06	0.00719487	intron	InterCpgi
chr10	8376343	-	56.7993	2.99019	29.6053	4.33264	2.41412e-06	0.00719487	intergenic	InterCpgi
chr19	306471	MIER2	99.5536	0.446429	84.789	4.12582	2.41945e-06	0.00719822	utr3	CpG_Island
chr7	322695	-	83.577	4.07045	100	0	2.42574e-06	0.00720736	intergenic	InterCpgi
chr3	153840287	ARHGEF26	0.420168	0.420168	10.5619	1.92962	2.42921e-06	0.00720806	promoter	CpG_Island
chr11	68179125	LRP5	18.6263	4.22383	63.244	13.7944	2.44981e-06	0.00724041	intron	CpG_Island
chr10	135404206	-	15.1236	2.43067	2.51452	0.978802	2.44983e-06	0.00724041	intergenic	InterCpgi
chr19	10464291	TYK2	81.9669	2.66199	46.5476	5.63562	2.44369e-06	0.00724041	exon	CpG_Island
chr1	19614490	AKR7A3	38.8424	5.86956	10.3556	1.50553	2.46541e-06	0.00727682	intron	north_shore
chr1	25930557	-	84.5509	2.47511	99.0909	0.909091	2.49285e-06	0.00734813	intergenic	InterCpgi
chr7	638810	PRKAR1B	54.5426	4.95761	85.0189	3.46342	2.51333e-06	0.00737972	intron	InterCpgi
chr11	128839873	ARHGAP32	37.3943	3.55644	61.0771	3.52775	2.51647e-06	0.00737972	exon	InterCpgi
chr5	42980168	-	100	0	79.9699	6.69397	2.51829e-06	0.00737972	intergenic	InterCpgi
chr16	81735231	CMIP	39.0247	3.06634	15.8022	4.06687	2.52009e-06	0.00737972	intron	InterCpgi
chr16	28944243	CD19	86.8466	2.51241	49.5918	9.90094	2.51728e-06	0.00737972	exon	north_shelf
chr4	135593706	-	74.6934	1.35969	48.2147	7.42719	2.5313e-06	0.00740285	intergenic	InterCpgi
chr11	75437004	MOGAT2	88.3416	2.63042	50.3806	10.1363	2.55117e-06	0.00745122	intron	InterCpgi
chr21	47565885	FTCD	61.5519	3.0423	95.6439	2.51972	2.57592e-06	0.00750077	intron	CpG_Island
chr14	101013115	BEGAIN	2.2675	1.28781	14.1775	3.84237	2.57821e-06	0.00750077	intron	CpG_Island
chr12	132653089	-	74.4411	4.16962	46.4066	3.39414	2.57582e-06	0.00750077	intergenic	CpG_Island
chr1	82789988	-	97.5784	1.1785	76.8416	7.23752	2.58433e-06	0.00750881	intergenic	InterCpgi
chr1	173582801	ANKRD45	100	0	86.7063	4.73288	2.5933e-06	0.00751972	intron	InterCpgi
chr1	15061648	KAZ	57.0898	1.97528	37.6914	5.03146	2.59482e-06	0.00751972	intron	InterCpgi
chr3	179395197	USP13	55.4308	7.70022	91.8245	2.8136	2.60052e-06	0.00752647	intron	InterCpgi
chr19	2013654	BTBD2	45.7	2.13558	70.1578	6.86296	2.61141e-06	0.00754821	intron	InterCpgi
chr19	47910153	MEIS3	16.4767	1.90241	0	0	2.61715e-06	0.00755503	exon	CpG_Island
chr7	1052735	C7orf50	17.5684	3.46821	36.6239	1.99187	2.65745e-06	0.00765018	intron	CpG_Island
chr17	27407159	MYO18A	77.8841	3.40354	95.5882	2.81596	2.66038e-06	0.00765018	intron	CpG_Island
chr17	27407159	TIAF1	77.8841	3.40354	95.5882	2.81596	2.66038e-06	0.00765018	intron	CpG_Island
chr16	88951483	CBFA2T3	50.8461	5.20502	10.3283	4.56233	2.65641e-06	0.00765018	exon	CpG_Island
chr22	44391898	PARVB	78.5324	4.54204	94.7254	1.9803	2.66981e-06	0.00766744	intron	north_shore
chr22	44391898	SAMM50	78.5324	4.54204	94.7254	1.9803	2.66981e-06	0.00766744	intron	north_shore
chr1	142618901	-	6.22342	1.24427	0.848991	0.368788	2.70531e-06	0.00774248	intergenic	CpG_Island
chr7	150653107	KCNH2	16.9498	5.40713	0	0	2.70634e-06	0.00774248	promoter	south_shore
chr13	114019525	GRTP1	60.2288	4.9854	34.2899	6.76805	2.70161e-06	0.00774248	promoter	CpG_Island
chr10	124005883	TACC2	91.8934	1.59734	100	0	2.72188e-06	0.00776706	intron	InterCpgi
chr18	3879314	DLGAP1	65.332	4.40502	34.5571	11.1445	2.72127e-06	0.00776706	exon	CpG_Island
chr1	69992206	-	95.4242	2.23839	78.3956	5.47747	2.72618e-06	0.00776939	intergenic	InterCpgi
chr1	3501397	MEGF6	100	0	92.2861	2.63052	2.73104e-06	0.00777334	intron	south_shore
chr11	706105	EPS8L2	0	0	9.54536	3.20235	2.75547e-06	0.00781478	intergenic	CpG_Island
chr10	50955201	OGDHL	97.3589	1.29161	81.8434	6.42035	2.74953e-06	0.00781478	exon	InterCpgi
chr13	114310413	ATP4B	35.7057	4.6391	8.92852	2.46965	2.7561e-06	0.00781478	intron	InterCpgi
chr7	20344873	-	98.5704	0.674372	80.5127	5.48214	2.7658e-06	0.00783236	intergenic	InterCpgi
chr11	125212496	PKNOX2	27.3417	4.10339	5	2.15166	2.77505e-06	0.00784861	utr5	InterCpgi
chr16	3197492	-	38.0791	5.85572	75.5704	6.7672	2.79589e-06	0.00788732	intergenic	north_shelf
chr4	174428279	-	33.7191	2.52758	55.1481	3.3597	2.79813e-06	0.00788732	intergenic	south_shore
chr6	65212156	EYS	100	0	86.6667	4.82327	2.80286e-06	0.00788732	intron	InterCpgi
chr14	82107827	-	33.1112	6.21783	2.32684	1.34413	2.80182e-06	0.00788732	intergenic	InterCpgi
chr4	8595139	CPZ	5.27257	2.29594	20.4315	3.21394	2.80688e-06	0.00788869	utr5	south_shore
chr5	135187519	SLC25A48	25.5733	3.50903	3	3	2.82405e-06	0.00792697	intron	north_shore
chr16	88453924	-	68.4129	3.48033	85.8543	3.79844	2.83724e-06	0.00795401	intergenic	CpG_Island
chr7	27238156	HOXA13	31.0958	4.50743	69.9405	10.0708	2.87223e-06	0.00803495	intron	north_shore
chr4	95261902	HPGDS	41.9028	3.02084	72.1147	5.32598	2.87405e-06	0.00803495	utr5	InterCpgi
chr17	73083882	SLC16A5	0	0	10.8434	1.97743	2.87837e-06	0.00803495	utr5	CpG_Island
chr16	88528010	ZFPM1	73.2937	2.29292	55.8284	4.76442	2.88049e-06	0.00803495	intron	InterCpgi
chr2	131797569	ARHGEF4	7.72629	2.21248	31.4616	3.82715	2.88508e-06	0.00803771	intron	CpG_Island
chr18	46353770	KIAA0427	24.7988	3.71242	55.5288	7.53873	2.89366e-06	0.00805159	intron	InterCpgi
chr3	71362801	FOXP1	100	0	78.3721	7.52042	2.90513e-06	0.00805664	utr5	InterCpgi
chr7	157795631	PTPRN2	79.2188	4.07631	50.1154	4.44487	2.90908e-06	0.00805664	intron	InterCpgi
chr1	204524375	MDM4	46.645	8.56378	8.54728	4.32552	2.9099e-06	0.00805664	utr3	InterCpgi
chr7	75701289	-	75.4591	5.79341	35.5742	3.98934	2.90186e-06	0.00805664	intergenic	InterCpgi
chr11	116603505	-	4.4622	1.04129	17.5325	6.67495	2.93272e-06	0.00810975	intergenic	InterCpgi
chr1	228549324	OBSCN	60.2928	3.44226	84.6281	1.12781	2.95801e-06	0.00815985	intron	south_shore
chr6	3501483	-	25.393	2.23326	14.2615	0.794958	2.95814e-06	0.00815985	intergenic	InterCpgi
chr11	69683258	-	3.29628	0.880135	12.8429	2.49876	2.98303e-06	0.00821836	intergenic	north_shore
chr17	80044095	FASN	68.39	3.56541	30.1423	5.72419	2.98804e-06	0.00822203	intron	north_shore
chr7	940464	ADAP1	70.0167	2.96759	96.4044	2.54815	3.00979e-06	0.00827169	intron	south_shelf
chr2	9719509	-	100	0	85.827	3.74454	3.0216e-06	0.00828377	intergenic	InterCpgi
chr5	51960911	-	69.8223	2.71217	50.7384	4.71041	3.01933e-06	0.00828377	intergenic	InterCpgi
chr1	17265592	CROCC	88.3329	3.47409	60.9135	9.33019	3.07599e-06	0.00842254	exon	InterCpgi
chr17	77806493	-	40.2402	7.17963	4.6875	2.99196	3.07994e-06	0.00842304	intergenic	CpG_Island
chr12	121077301	CABP1	18.0832	2.78559	46.2949	4.48756	3.08426e-06	0.00842454	promoter	north_shore
chr22	21504304	-	78.0355	3.13647	65.1239	2.21546	3.10743e-06	0.00846713	intergenic	north_shore
chr5	98746262	-	53.7063	3.8481	17.3015	6.42472	3.10649e-06	0.00846713	intergenic	InterCpgi
chr19	1467401	APC2	5.63492	2.97063	36.1415	8.42252	3.1126e-06	0.00847088	exon	CpG_Island
chr2	74663635	RTKN	50.8636	3.32207	27.1263	4.36416	3.15013e-06	0.0085626	utr5	CpG_Island
chr1	28709024	PHACTR4	20.8559	2.43822	54.4909	6.83998	3.16582e-06	0.0085948	utr5	InterCpgi
chr2	64246869	VPS54	3.97446	1.26929	13.9608	1.16491	3.17628e-06	0.00861273	promoter	CpG_Island
chr2	177872679	-	78.6503	2.58771	42.8571	3.60435	3.18183e-06	0.00861732	intergenic	InterCpgi
chr6	6952907	-	96.0303	2.06684	65.7287	8.76162	3.22266e-06	0.00870678	intergenic	InterCpgi
chr7	49750949	-	67.1279	7.58667	15.7854	6.02691	3.22066e-06	0.00870678	intergenic	InterCpgi
chr9	128651622	PBX3	24.9143	2.60577	60.7159	6.82367	3.23462e-06	0.00870856	intron	InterCpgi
chr4	53406	ZNF718	34.3015	2.55663	21.5872	1.4742	3.23891e-06	0.00870856	utr5	CpG_Island
chr4	53406	ZNF595	34.3015	2.55663	21.5872	1.4742	3.23891e-06	0.00870856	utr5	CpG_Island
chr2	132587861	-	80.5104	3.84007	45.4798	5.77621	3.23581e-06	0.00870856	intergenic	CpG_Island
chr9	5841761	-	60.9726	4.53744	26.2641	5.97675	3.23409e-06	0.00870856	intergenic	InterCpgi
chr1	18058784	-	37.9501	3.33754	17.2744	2.71714	3.2559e-06	0.00874374	intergenic	InterCpgi
chr9	82960277	-	18.6521	3.3868	50.0507	5.32835	3.27415e-06	0.00875497	intergenic	InterCpgi
chr21	45923842	C21orf29	28.2361	2.5512	50.8073	3.75587	3.27576e-06	0.00875497	intron	north_shelf
chr10	104294084	SUFU	100	0	90.3799	2.89134	3.26814e-06	0.00875497	intron	InterCpgi
chr1	16053852	PLEKHM2	73.4768	4.67798	40.9048	14.8653	3.26743e-06	0.00875497	exon	CpG_Island
chr3	130170317	COL6A5	33.6396	1.5837	19.7764	3.00377	3.29647e-06	0.00879979	intron	InterCpgi
chr4	1200209	LOC100130872	34.8925	3.44477	63.1696	1.9681	3.31503e-06	0.00883877	utr5	north_shelf
chr4	1200209	LOC100130872-SPON2	34.8925	3.44477	63.1696	1.9681	3.31503e-06	0.00883877	utr5	north_shelf
chr4	1200209	SPON2	34.8925	3.44477	63.1696	1.9681	3.31503e-06	0.00883877	utr5	north_shelf
chr10	133052381	TCERG1L	48.6556	5.69586	15.1676	5.08667	3.3222e-06	0.00884734	intron	InterCpgi
chr12	7352580	PEX5	4.83612	2.85192	28.3333	7.39119	3.33084e-06	0.00884734	intron	InterCpgi
chr15	91052727	-	81.3379	4.87961	100	0	3.33163e-06	0.00884734	intergenic	InterCpgi
chr8	99954590	OSR2	8.39099	1.26126	23.5872	5.32796	3.3618e-06	0.00884734	utr5	CpG_Island
chr7	1408902	-	0.47619	0.47619	9.70395	3.41192	3.3535e-06	0.00884734	intergenic	south_shore
chr8	46951020	-	100	0	88.3256	1.32523	3.35791e-06	0.00884734	intergenic	InterCpgi
chr1	26778212	DHDDS	22.0714	3.87458	7.6911	1.61737	3.33979e-06	0.00884734	intron	InterCpgi
chrX	68835824	EDA	33.0807	4.74178	9.25725	4.10561	3.36112e-06	0.00884734	promoter	CpG_Island
chr20	49487600	BCAS4	31.7372	4.85546	5.97426	2.40322	3.35362e-06	0.00884734	intron	InterCpgi
chr22	47567476	TBC1D22A	95.4558	1.65411	72.0699	8.10151	3.3362e-06	0.00884734	intron	InterCpgi
chr5	134206429	TXNDC15	48.2566	3.044	13.2292	7.77351	3.36142e-06	0.00884734	intergenic	north_shelf
chr19	5686442	HSD11B1L	9.18191	1.96706	30.0595	2.80773	3.37367e-06	0.00886815	utr5	north_shore
chr19	5686442	RPL36	9.18191	1.96706	30.0595	2.80773	3.37367e-06	0.00886815	utr5	north_shore
chrX	128597806	SMARCA1	77.0073	2.59493	95.7428	2.45903	3.37899e-06	0.00887168	intron	InterCpgi
chr16	1569828	IFT140	11.7032	1.95412	52.4893	12.5028	3.38802e-06	0.00888495	intron	InterCpgi
chr3	160149861	SMC4	66.3819	7.39469	8.01282	4.6336	3.39262e-06	0.00888659	intron	InterCpgi
chr19	47778437	PRR24	0	0	11.7265	4.91863	3.40175e-06	0.00890008	exon	CpG_Island
chr7	150652528	KCNH2	47.5447	3.88899	10.2873	7.17496	3.40624e-06	0.0089014	exon	north_shore
chr14	70039596	C14orf162	10.392	1.20548	35.2698	7.70677	3.4139e-06	0.00890429	exon	CpG_Island
chr10	676816	DIP2C	53.0664	5.71909	15.2212	5.2698	3.41532e-06	0.00890429	intron	north_shore
chr2	10830688	NOL10	16.4609	2.81345	48.8398	1.99504	3.44027e-06	0.00893806	promoter	south_shore
chr6	141128229	-	100	0	87.4709	2.4058	3.43413e-06	0.00893806	intergenic	InterCpgi
chr2	146739065	-	55.3178	4.26496	24.8081	5.21316	3.43851e-06	0.00893806	intergenic	InterCpgi
chr20	61448805	COL9A3	0	0	6.69408	2.42595	3.44617e-06	0.008943	intron	CpG_Island
chr8	145879350	-	79.3908	4.78931	100	0	3.45873e-06	0.00894631	utr5	InterCpgi
chr12	117316317	HRK	19.0565	2.48299	38.4245	2.44261	3.4585e-06	0.00894631	utr3	north_shore
chr10	84075694	NRG3	95.7122	1.34211	55.1552	13.4532	3.45946e-06	0.00894631	intron	InterCpgi
chr12	111589591	CUX2	23.676	2.69604	5.46154	2.22634	3.47192e-06	0.00896813	intron	InterCpgi
chr1	13850236	-	25.4807	8.22436	86.0294	8.91578	3.4929e-06	0.00901191	intergenic	InterCpgi
chr19	2489065	-	1.76567	1.01021	12.4098	4.99349	3.49786e-06	0.00901291	intergenic	CpG_Island
chr15	98418975	LOC91948	60.6162	6.12805	32.0551	3.83512	3.50135e-06	0.00901291	promoter	InterCpgi
chr1	16826569	-	70.614	1.53529	57.6103	2.74288	3.5077e-06	0.00901886	intergenic	south_shore
chr10	38069675	-	52.0802	6.55487	85.349	1.23344	3.51765e-06	0.00902957	intron	CpG_Island
chr22	23863626	-	5.7888	1.57671	23.2925	6.55816	3.52373e-06	0.00902957	intergenic	north_shore
chr7	150655627	KCNH2	86.9532	2.54572	65.419	7.67519	3.52399e-06	0.00902957	intron	CpG_Island
chr13	104114865	-	66.0945	4.7267	87.2549	3.42228	3.55006e-06	0.00908595	intergenic	InterCpgi
chr19	18319146	PDE4C	13.4657	1.89095	28.8306	2.2311	3.56542e-06	0.00910441	utr3	CpG_Island
chr19	18319146	RAB3A	13.4657	1.89095	28.8306	2.2311	3.56542e-06	0.00910441	utr3	CpG_Island
chr2	241535700	CAPN10	100	0	84.139	5.5105	3.56243e-06	0.00910441	intron	CpG_Island
chr18	49391197	-	75.7394	4.27935	36.4683	14.8818	3.57531e-06	0.00911923	intergenic	InterCpgi
chr16	55866679	CES1	36.4118	2.9636	7.22453	4.18854	3.58068e-06	0.00912253	intron	CpG_Island
chr13	88944088	-	97.3767	0.949997	89.2749	1.0433	3.58659e-06	0.0091239	intergenic	InterCpgi
chr1	40372169	MYCL1	61.5085	2.28512	40.1727	4.49801	3.5934e-06	0.0091239	intergenic	south_shelf
chr1	35352709	DLGAP3	62.0022	3.5247	36.4167	5.52443	3.59347e-06	0.0091239	intron	south_shore
chr1	43573460	-	58.4046	8.24907	23.5084	3.15017	3.6012e-06	0.00913315	intergenic	InterCpgi
chr19	2962057	-	34.946	3.6181	59.8539	5.32694	3.64159e-06	0.00922509	intergenic	InterCpgi
chr9	134429953	-	23.2919	3.4523	1.78571	1.78571	3.6493e-06	0.00923417	intergenic	CpG_Island
chr10	128961664	DOCK1	90.9373	1.82319	75.891	0.701434	3.66743e-06	0.00926954	intron	InterCpgi
chr10	128961664	FAM196A	90.9373	1.82319	75.891	0.701434	3.66743e-06	0.00926954	intron	InterCpgi
chr2	121158507	-	71.6598	5.39908	95.1427	0.937124	3.67478e-06	0.00927763	intergenic	InterCpgi
chr19	41306455	EGLN2	16.367	3.69468	45.5592	10.6265	3.68594e-06	0.00928481	utr5	south_shore
chr1	208050521	-	87.6988	2.67494	67.3822	3.10907	3.68356e-06	0.00928481	intergenic	InterCpgi
chr11	18743245	IGSF22	0	0	8.58512	3.42947	3.71041e-06	0.00933594	intron	CpG_Island
chr12	50347563	AQP2	31.9695	2.92863	61.3997	6.6382	3.71715e-06	0.00934237	intron	north_shore
chr3	129275260	PLXND1	98.0542	0.953888	84.8443	2.97055	3.74198e-06	0.00939422	exon	InterCpgi
chr2	68487519	-	94.8612	2.29897	74.7919	5.50875	3.76003e-06	0.00942892	intergenic	InterCpgi
chr1	20813647	CAMK2N1	3.34975	2.81723	20.5238	4.06328	3.77062e-06	0.00944488	promoter	south_shore
chr5	115697256	-	38.4372	4.32798	72.0411	6.70725	3.77777e-06	0.00945219	intergenic	CpG_Island
chr7	156813963	-	0	0	11.3591	4.55297	3.80391e-06	0.00950696	intergenic	CpG_Island
chr10	135016096	KNDC1	47.7911	2.81511	24.5265	4.99506	3.81239e-06	0.00951752	intron	south_shore
chr7	1263664	-	21.5849	2.9593	42.5016	4.60437	3.82268e-06	0.00953254	intergenic	CpG_Island
chr17	79455873	-	23.8132	2.20974	44.707	4.22138	3.84378e-06	0.00956039	intergenic	south_shore
chr1	192864394	-	85.399	1.36453	73.5704	3.87894	3.84637e-06	0.00956039	intergenic	InterCpgi
chr10	676800	DIP2C	81.8903	4.20889	44.3333	9.26925	3.84668e-06	0.00956039	intron	north_shore
chr2	118616938	-	76.4464	4.68286	35.3289	5.95107	3.85717e-06	0.0095758	intergenic	CpG_Island
chr21	45649536	ICOSLG	68.7169	5.27668	95.6028	3.14305	3.8898e-06	0.00964609	intron	InterCpgi
chr11	18743201	IGSF22	0.47619	0.47619	9.88562	3.69183	3.89415e-06	0.00964616	exon	CpG_Island
chr5	140347251	PCDHAC2	30.1846	2.45815	60.7738	4.98047	3.91574e-06	0.00968673	exon	south_shore
chr5	140347251	PCDHA2	30.1846	2.45815	60.7738	4.98047	3.91574e-06	0.00968673	exon	south_shore
chr5	140347251	PCDHA8	30.1846	2.45815	60.7738	4.98047	3.91574e-06	0.00968673	exon	south_shore
chr5	140347251	PCDHA9	30.1846	2.45815	60.7738	4.98047	3.91574e-06	0.00968673	exon	south_shore
chr5	140347251	PCDHA3	30.1846	2.45815	60.7738	4.98047	3.91574e-06	0.00968673	exon	south_shore
chr5	140347251	PCDHA10	30.1846	2.45815	60.7738	4.98047	3.91574e-06	0.00968673	exon	south_shore
chr5	140347251	PCDHA13	30.1846	2.45815	60.7738	4.98047	3.91574e-06	0.00968673	exon	south_shore
chr5	140347251	PCDHA7	30.1846	2.45815	60.7738	4.98047	3.91574e-06	0.00968673	exon	south_shore
chr5	140347251	PCDHA4	30.1846	2.45815	60.7738	4.98047	3.91574e-06	0.00968673	exon	south_shore
chr5	140347251	PCDHA6	30.1846	2.45815	60.7738	4.98047	3.91574e-06	0.00968673	exon	south_shore
chr5	140347251	PCDHA11	30.1846	2.45815	60.7738	4.98047	3.91574e-06	0.00968673	exon	south_shore
chr5	140347251	PCDHA12	30.1846	2.45815	60.7738	4.98047	3.91574e-06	0.00968673	exon	south_shore
chr5	140347251	PCDHA1	30.1846	2.45815	60.7738	4.98047	3.91574e-06	0.00968673	exon	south_shore
chr5	140347251	PCDHA5	30.1846	2.45815	60.7738	4.98047	3.91574e-06	0.00968673	exon	south_shore
chr5	140347251	PCDHAC1	30.1846	2.45815	60.7738	4.98047	3.91574e-06	0.00968673	exon	south_shore
chr4	3503468	-	99.0312	0.625484	85.2382	7.26201	3.91919e-06	0.00968673	intergenic	south_shore
chr1	92135648	-	100	0	91.9512	4.91248	3.93879e-06	0.00971686	intergenic	InterCpgi
chr7	40224015	C7orf10	99.3506	0.649351	82.5908	5.03601	3.94008e-06	0.00971686	intron	InterCpgi
chr7	30791030	INMT	3.18505	0.604588	14.7749	1.81717	3.94465e-06	0.00971741	promoter	InterCpgi
chr7	30791030	INMT-FAM188B	3.18505	0.604588	14.7749	1.81717	3.94465e-06	0.00971741	promoter	InterCpgi
chr5	178702783	ADAMTS2	24.8368	2.29357	54.818	3.99701	3.97162e-06	0.00977307	intron	InterCpgi
chr9	124133060	STOM	17.5275	4.85318	47.5	3.84102	3.97657e-06	0.00977449	promoter	CpG_Island
chr16	89342065	ANKRD11	12.7255	2.78585	32.6683	4.72611	3.98576e-06	0.00978456	intron	north_shelf
chr15	90610562	ZNF710	99.1597	0.840336	76.0623	3.19923	3.98943e-06	0.00978456	exon	CpG_Island
chr1	42611622	-	25.0657	3.72382	48.5566	3.15038	3.99556e-06	0.00978886	intergenic	CpG_Island
chr1	59089145	-	20.5816	4.26902	0	0	4.0308e-06	0.00986437	intergenic	InterCpgi
chrX	88129010	-	9.25325	6.07629	66.0985	7.41867	4.04416e-06	0.00987544	intergenic	InterCpgi
chr7	1708791	-	30.51	3.07726	55.7462	5.33385	4.04001e-06	0.00987544	intergenic	CpG_Island
chr19	18057651	KCNN1	63.4187	1.78113	40.8461	8.51197	4.05183e-06	0.00988335	intergenic	north_shore
chr7	78682449	MAGI2	98.0997	0.699534	87.7778	7.11458	4.07831e-06	0.0099371	intron	InterCpgi
chr1	10843141	CASZ1	66.615	3.09822	84.9794	2.85499	4.1425e-06	0.0100825	utr5	InterCpgi
chr19	2291183	LINGO3	6.27194	1.91703	26.6026	2.71385	4.16445e-06	0.0101249	exon	CpG_Island
chr20	25841270	-	38.7009	4.0902	69.6564	6.818	4.17902e-06	0.0101493	intergenic	InterCpgi
chr1	21379971	EIF4G3	15.457	2.57594	1.31579	1.31579	4.18935e-06	0.0101633	utr5	InterCpgi
chr19	2291109	LINGO3	1.2899	0.621913	8.34505	2.2821	4.20241e-06	0.0101839	exon	CpG_Island
chr21	15445868	-	62.5037	4.12822	24.3475	5.38915	4.20857e-06	0.0101878	intergenic	south_shelf
chr1	8942294	ENO1	80.9465	2.18224	54.7439	6.27743	4.22711e-06	0.0102216	intergenic	south_shelf
chr9	112980300	-	12.9245	2.91072	0	0	4.27194e-06	0.0103189	intergenic	InterCpgi
chr1	23759745	ASAP3	71.0612	6.05259	92.1281	1.47669	4.28648e-06	0.0103317	exon	north_shelf
chr13	114524151	GAS6	13.7241	2.40785	0.994878	0.577145	4.28385e-06	0.0103317	intron	CpG_Island
chr7	148480348	CUL1	80.2858	4.96753	55.9146	4.77365	4.29303e-06	0.0103363	intron	CpG_Island
chrX	34149783	FAM47A	75.2996	3.70074	93.5652	0.792526	4.30182e-06	0.0103463	exon	south_shore
chr9	136913023	BRD3	69.3798	5.49681	95.0565	2.0003	4.31395e-06	0.0103643	intron	CpG_Island
chr2	239985668	HDAC4	80.4386	4.77225	40.1515	8.28152	4.34502e-06	0.0104278	intron	north_shelf
chr19	33143430	ANKRD27	82.4695	4.44599	100	0	4.35275e-06	0.0104351	intron	InterCpgi
chr22	46273446	-	26.1681	3.94359	61.8039	7.03174	4.36033e-06	0.0104421	intergenic	north_shelf
chr7	57287946	-	40.8483	1.98485	25.326	0.929713	4.37811e-06	0.0104734	intergenic	InterCpgi
chr7	2054224	MAD1L1	57.9236	2.68775	81.5873	3.42651	4.40119e-06	0.0104765	exon	CpG_Island
chr7	155891905	-	22.6479	3.26664	45.6454	2.53605	4.40415e-06	0.0104765	intergenic	InterCpgi
chr1	47905451	FOXD2	58.2617	3.22112	76.8594	0.880391	4.39309e-06	0.0104765	utr3	CpG_Island
chr16	88909054	GALNS	52.8996	2.77883	31.4256	8.11582	4.39543e-06	0.0104765	intron	south_shore
chr4	126666314	-	20.4779	5.11319	0	0	4.40753e-06	0.0104765	intergenic	InterCpgi
chr12	7792718	-	42.7004	4.00198	12.8555	2.41754	4.38805e-06	0.0104765	intergenic	InterCpgi
chr16	679476	WFIKKN1	40.2024	4.20446	58.6061	4.52277	4.43062e-06	0.0104996	promoter	south_shore
chr17	1395453	MYO1C	12.1975	2.92963	33.0357	3.2284	4.43136e-06	0.0104996	promoter	south_shore
chr11	68850054	TPCN2	99.2481	0.75188	89.3044	2.42384	4.42763e-06	0.0104996	promoter	CpG_Island
chr1	207072578	IL24	14.7389	2.45287	52.9868	15.6955	4.45698e-06	0.0105157	intron	InterCpgi
chr13	96294417	DZIP1	6.6316	1.36172	23.4807	3.82545	4.4443e-06	0.0105157	utr5	CpG_Island
chr19	17652979	FAM129C	96.5352	1.00073	86.0644	2.96468	4.45418e-06	0.0105157	exon	south_shore
chr1	6690495	THAP3	69.0605	4.60918	34.9934	5.81687	4.44928e-06	0.0105157	intron	InterCpgi
chr11	1405042	-	98.2957	1.1107	75.6373	3.08824	4.46617e-06	0.0105263	intergenic	south_shore
chr2	109889261	SH3RF3	82.6725	0.950042	99.4048	0.595238	4.48362e-06	0.0105563	intron	InterCpgi
chr1	145464265	POLR3GL	71.5337	1.57031	56.9439	3.93792	4.49338e-06	0.0105681	utr5	InterCpgi
chr17	79066746	BAIAP2	67.2441	5.24362	95.4469	2.45812	4.50358e-06	0.0105795	intron	InterCpgi
chr21	45860616	TRPM2	33.7251	3.96095	10.7443	2.69938	4.50768e-06	0.0105795	intron	InterCpgi
chrX	49092146	CCDC22	14.4396	5.44655	51.3636	3.07169	4.52406e-06	0.0106002	exon	CpG_Island
chrX	49092146	CACNA1F	14.4396	5.44655	51.3636	3.07169	4.52406e-06	0.0106002	exon	CpG_Island
chr3	32357669	CMTM8	98.6364	0.88162	79.3921	0.836925	4.52601e-06	0.0106002	intron	InterCpgi
chr17	70113568	SOX9	11.0329	2.95515	39.4356	5.37259	4.5709e-06	0.010683	promoter	CpG_Island
chr1	243430637	SDCCAG8	95.6045	1.70498	70.5	4.93194	4.57011e-06	0.010683	intron	InterCpgi
chr21	11106812	-	0.679321	0.543117	12.4401	4.46785	4.59297e-06	0.0107234	intergenic	CpG_Island
chr5	42605366	GHR	53.3905	3.20109	26.3528	5.32131	4.60438e-06	0.0107388	intron	InterCpgi
chr1	36992481	-	81.2006	3.16038	57.8348	3.2705	4.62331e-06	0.0107688	intergenic	InterCpgi
chr8	8239176	SGK223	81.9778	2.78862	54.3527	5.12409	4.62689e-06	0.0107688	exon	InterCpgi
chr11	26999034	-	77.157	1.68134	43.94	13.5453	4.65053e-06	0.0108125	intergenic	InterCpgi
chr19	5781998	-	26.1767	3.53856	7.63158	4.81179	4.70316e-06	0.0109235	intergenic	north_shelf
chr5	180219413	MGAT1	81.9723	3.90882	97.6126	0.967628	4.74269e-06	0.0109925	exon	CpG_Island
chr9	137882935	-	95.7709	2.29094	71.1765	2.45783	4.73883e-06	0.0109925	intergenic	InterCpgi
chr17	79394387	BAHCC1	37.6679	4.57226	72.1274	6.34496	4.76495e-06	0.0110326	intron	south_shore
chr11	2864840	KCNQ1	78.8682	2.46134	97.6111	1.4153	4.77675e-06	0.0110485	intron	InterCpgi
chr3	126113886	CCDC37	0	0	14.7076	2.56894	4.78848e-06	0.0110642	promoter	CpG_Island
chr19	49303351	BCAT2	100	0	91.1239	3.61051	4.81347e-06	0.011103	exon	south_shore
chr17	80916215	B3GNTL1	92.761	2.24479	67.8837	3.29341	4.8152e-06	0.011103	intron	north_shelf
chr16	87737000	LOC100129637	35.1366	3.65385	56.4845	6.02271	4.85076e-06	0.0111504	intergenic	south_shore
chr12	32477670	BICD1	65.2345	2.25688	35.9091	7.52506	4.8414e-06	0.0111504	intron	InterCpgi
chr19	5131375	KDM4B	59.2873	4.74746	26.9066	6.02103	4.84641e-06	0.0111504	exon	north_shelf
chr19	40903425	PRX	14.8323	3.03548	1.77083	1.18311	4.88151e-06	0.0111981	utr3	north_shore
chr22	51160024	SHANK3	14.3432	3.33214	0	0	4.87738e-06	0.0111981	exon	CpG_Island
chr9	132000848	-	10.9872	2.65619	37.0113	6.98819	4.89715e-06	0.0112225	intergenic	InterCpgi
chr12	132392930	ULK1	97.6001	1.22334	76.6073	8.89812	4.91706e-06	0.0112565	intron	CpG_Island
chr12	54366215	HOTAIR	59.4611	4.09969	82.9522	1.86124	4.9433e-06	0.011305	promoter	north_shore
chr12	54366215	HOXC11	59.4611	4.09969	82.9522	1.86124	4.9433e-06	0.011305	promoter	north_shore
chr6	39546250	KIF6	99.1071	0.892857	85.913	1.58701	4.95816e-06	0.0113274	intron	InterCpgi
chr12	123563064	PITPNM2	42.6716	5.48885	78.5923	4.33178	4.96565e-06	0.0113284	utr5	InterCpgi
chr10	22884756	PIP4K2A	84.8916	2.34177	96.0862	1.91375	4.97889e-06	0.0113284	intron	InterCpgi
chr11	65405755	SIPA1	0	0	5.724	2.28462	4.97501e-06	0.0113284	utr5	south_shelf
chr16	19200369	SYT17	42.3219	4.65622	14.9441	2.57272	4.97015e-06	0.0113284	intron	InterCpgi
chr12	132335889	MMP17	15.9405	4.63295	41.0227	6.97362	4.99976e-06	0.0113643	utr3	south_shore
chr7	455673	-	22.8286	0.997353	46.1521	7.31876	5.01677e-06	0.0113914	intergenic	InterCpgi
chr5	151934978	-	100	0	83.6873	4.33791	5.03722e-06	0.0114262	intergenic	InterCpgi
chr12	132336098	MMP17	9.48492	4.07415	39.6024	2.58074	5.04506e-06	0.0114324	utr3	south_shore
chr1	4659227	-	23.5316	2.5432	3.48884	2.04878	5.07188e-06	0.0114815	intergenic	InterCpgi
chr6	109578391	-	97.619	2.38095	73.7662	9.06366	5.07854e-06	0.011485	intron	InterCpgi
chr11	830246	EFCAB4A	11.4749	2.6924	38.229	3.42827	5.09089e-06	0.0114897	intron	CpG_Island
chr11	830246	CD151	11.4749	2.6924	38.229	3.42827	5.09089e-06	0.0114897	intron	CpG_Island
chr4	7228256	SORCS2	77.9374	2.31003	58.5669	14.3135	5.09017e-06	0.0114897	intron	InterCpgi
chr19	15252157	-	37.8793	4.19343	9.35606	2.57752	5.11398e-06	0.0115301	intergenic	CpG_Island
chr15	76638573	-	10.7725	2.8584	35.6478	6.14881	5.12969e-06	0.0115539	intergenic	CpG_Island
chr9	121571702	-	16.1929	1.46095	41.0289	8.08659	5.13528e-06	0.0115548	intergenic	InterCpgi
chr20	62597769	ZNF512B	60.7529	5.62933	83.4821	4.04455	5.14192e-06	0.0115581	exon	south_shelf
chr1	170630093	PRRX1	67.602	4.03512	86.7297	3.51521	5.16745e-06	0.0116039	intergenic	north_shore
chr21	46854891	COL18A1	40.7723	2.79899	16.7485	4.64288	5.20444e-06	0.0116752	intron	InterCpgi
chr8	142339690	-	37.1427	5.9579	69.383	6.40391	5.22677e-06	0.0117018	intergenic	InterCpgi
chr11	118902063	SLC37A4	50.8592	2.74692	26.2307	7.28536	5.22319e-06	0.0117018	promoter	south_shore
chr8	10004661	MSRA	86.7947	2.47054	99.2063	0.793651	5.26126e-06	0.0117672	utr5	InterCpgi
chr2	172116316	-	97.4286	1.67413	61.1169	12.6399	5.29668e-06	0.0118346	intergenic	InterCpgi
chr9	44875078	-	27.3786	3.67978	4.6274	3.66061	5.3241e-06	0.011884	intergenic	InterCpgi
chr11	93062025	CCDC67	91.2135	1.68633	99.5192	0.480769	5.35161e-06	0.0119245	intergenic	north_shore
chr16	863621	PRR25	8.37358	1.68464	0	0	5.35293e-06	0.0119245	exon	CpG_Island
chr9	139514336	-	77.0658	3.44064	100	0	5.37213e-06	0.0119553	intergenic	InterCpgi
chr2	176944169	-	3.84179	1.27691	16.5797	2.17285	5.40011e-06	0.0120056	intergenic	CpG_Island
chr15	30302159	-	54.5646	2.78027	80.3792	4.44282	5.40618e-06	0.0120072	intergenic	InterCpgi
chr4	186347914	C4orf47	8.78161	1.32393	28.0949	4.39828	5.41623e-06	0.0120176	promoter	south_shore
chr4	186347914	UFSP2	8.78161	1.32393	28.0949	4.39828	5.41623e-06	0.0120176	promoter	south_shore
chr13	113009175	-	82.5855	4.97128	48.4993	4.21387	5.43262e-06	0.012042	intergenic	InterCpgi
chr17	7099473	DLG4	13.0229	1.66751	36.3949	9.00129	5.4395e-06	0.0120453	intron	InterCpgi
chr9	128651576	PBX3	7.90426	2.04406	33.2677	3.86275	5.47619e-06	0.0121025	intron	InterCpgi
chrX	132092323	HS6ST2	23.4274	4.89739	7.05192	1.53674	5.47366e-06	0.0121025	exon	CpG_Island
chr4	8869648	HMX1	0	0	13.5122	5.51619	5.49784e-06	0.0121198	exon	CpG_Island
chr14	50122802	POLE2	96.3976	1.46091	75.3577	2.82151	5.49219e-06	0.0121198	intron	InterCpgi
chr21	45922990	C21orf29	32.7848	2.56292	4.16667	4.16667	5.50027e-06	0.0121198	intron	north_shelf
chr16	1475792	C16orf91	79.4925	4.66873	100	0	5.51357e-06	0.0121224	intergenic	north_shelf
chr12	124864614	NCOR2	8.51977	0.903376	0	0	5.51125e-06	0.0121224	intron	InterCpgi
chr19	7658094	KIAA1543	98.6395	1.36054	74.2904	4.88369	5.51772e-06	0.0121224	intergenic	north_shelf
chr19	2291461	LINGO3	3.17682	1.61236	22.1304	5.20849	5.52657e-06	0.0121299	exon	CpG_Island
chr17	59482616	TBX2	9.66626	3.75245	35.9051	4.06626	5.54656e-06	0.0121499	exon	CpG_Island
chr22	47569312	TBC1D22A	100	0	86.3324	5.15232	5.54466e-06	0.0121499	utr3	InterCpgi
chr4	2347960	ZFYVE28	100	0	84.9702	1.01293	5.55659e-06	0.0121599	utr5	InterCpgi
chr7	5833239	-	35.6562	5.53485	73.8889	11.8699	5.56449e-06	0.0121653	intergenic	InterCpgi
chr1	161251549	PCP4L1	54.6631	6.84234	22.6328	6.09268	5.57698e-06	0.0121807	intron	InterCpgi
chr19	2291463	LINGO3	7.34349	1.56631	24.4093	6.85561	5.61802e-06	0.0122437	exon	CpG_Island
chr2	25928552	-	99.0041	0.647635	86.1688	2.60566	5.61267e-06	0.0122437	intergenic	InterCpgi
chr16	379606	AXIN1	68.2481	4.13921	35.1316	7.71244	5.62227e-06	0.0122437	intron	InterCpgi
chr11	18743473	IGSF22	1.96568	0.749358	13.8821	3.28019	5.63946e-06	0.0122692	exon	CpG_Island
chr5	79605990	-	96.2121	2.67077	57.3052	10.8489	5.66452e-06	0.0123117	intergenic	InterCpgi
chr11	2721059	KCNQ1OT1	34.2148	2.86661	58.2168	2.55946	5.70029e-06	0.0123425	exon	CpG_Island
chr11	2721059	KCNQ1	34.2148	2.86661	58.2168	2.55946	5.70029e-06	0.0123425	exon	CpG_Island
chr1	97228915	PTBP2	100	0	87.387	2.97847	5.69631e-06	0.0123425	utr5	InterCpgi
chrX	153191753	ARHGAP4	29.5036	2.86685	11.7132	3.71288	5.70079e-06	0.0123425	promoter	south_shore
chrX	44423173	-	89.2544	3.21218	70.4341	7.76786	5.68885e-06	0.0123425	intergenic	InterCpgi
chr10	88470203	LDB3	30.1113	4.70114	62.4948	5.44027	5.73873e-06	0.0124126	intron	north_shore
chr19	33978054	PEPD	28.9758	3.85273	10.6746	3.2416	5.76617e-06	0.0124599	intron	InterCpgi
chr17	43339215	LOC100133991	10.907	4.32275	53.2265	9.2302	5.77375e-06	0.0124643	intron	CpG_Island
chr17	43339215	C17orf46	10.907	4.32275	53.2265	9.2302	5.77375e-06	0.0124643	intron	CpG_Island
chr5	508823	SLC9A3	97.0293	0.930372	87.2547	1.57906	5.82368e-06	0.0125599	intron	CpG_Island
chr10	46993288	GPRIN2	16.2882	2.67167	30.7442	1.75726	5.84804e-06	0.0125768	intergenic	CpG_Island
chr20	25065525	VSX1	5.38623	1.29572	0	0	5.83748e-06	0.0125768	intergenic	CpG_Island
chr1	2316486	MORN1	81.7671	2.29627	53.5918	5.82941	5.84842e-06	0.0125768	exon	CpG_Island
chr16	601435	SOLH	50.76	3.92167	14.2809	4.9455	5.86759e-06	0.0125938	intron	north_shelf
chr3	185238782	LIPH	63.6699	7.62274	20.0216	7.38552	5.86551e-06	0.0125938	intron	InterCpgi
chr16	71379145	-	79.0528	3.43808	97.1543	1.66707	5.88799e-06	0.0126255	intergenic	InterCpgi
chr5	72221535	-	42.2465	5.334	80.5388	5.8498	5.91856e-06	0.0126653	intergenic	InterCpgi
chr16	73434836	-	52.3268	4.07372	81.3371	3.87524	5.92826e-06	0.0126653	intergenic	InterCpgi
chr3	126703118	PLXNA1	40.7208	3.12021	57.8207	4.70989	5.91263e-06	0.0126653	intergenic	CpG_Island
chr16	87739378	LOC100129637	97.3138	1.77361	76.3294	4.31651	5.92925e-06	0.0126653	intergenic	south_shore
chr21	47498806	-	3.58483	1.03124	21.7388	4.01331	5.94094e-06	0.0126782	intergenic	InterCpgi
chr8	145577290	GPR172A	86.8936	2.22829	62.7749	8.3612	5.95826e-06	0.012703	intron	CpG_Island
chr8	145577290	C8ORFK29	86.8936	2.22829	62.7749	8.3612	5.95826e-06	0.012703	intron	CpG_Island
chr1	167881595	ADCY10	69.3563	6.40908	96.4286	3.57143	5.98166e-06	0.0127165	utr5	InterCpgi
chrX	152772707	BGN	3.89793	1.7785	27.6343	4.06057	5.97951e-06	0.0127165	intron	InterCpgi
chr22	50462216	TTLL8	77.4113	3.91965	49.1099	2.92099	5.98073e-06	0.0127165	intergenic	north_shelf
chrX	136656575	-	7.03782	2.65099	32.3995	3.70716	6.04512e-06	0.0128199	intergenic	CpG_Island
chr10	133932351	JAKMIP3	81.0734	2.19503	95.1279	2.2307	6.04262e-06	0.0128199	intron	south_shore
chr17	56042355	-	60.8163	7.08885	20	5.90237	6.0475e-06	0.0128199	intergenic	InterCpgi
chr22	19746476	TBX1	19.3998	4.40599	50.722	4.25672	6.06392e-06	0.0128425	utr5	south_shore
chr1	53187094	-	86.4005	2.91617	59.8213	5.40365	6.07104e-06	0.0128454	intergenic	InterCpgi
chr9	133047534	-	57.655	2.91706	36.507	5.3786	6.08514e-06	0.0128631	exon	InterCpgi
chr1	110613204	ALX3	0	0	11.859	3.96452	6.10402e-06	0.0128908	exon	CpG_Island
chr19	21626486	-	27.762	4.3207	53.2461	5.04542	6.18274e-06	0.0130447	intergenic	InterCpgi
chr17	4753119	MINK1	100	0	80.0536	8.17971	6.19101e-06	0.0130498	intron	InterCpgi
chr2	10184629	KLF11	34.7688	4.06651	73.0808	10.2525	6.23364e-06	0.0131273	utr5	CpG_Island
chr8	54326117	-	15.5867	4.40949	0.609756	0.609756	6.25838e-06	0.013167	intergenic	InterCpgi
chr7	19549116	-	90.2451	1.53232	70.5659	4.23777	6.27312e-06	0.0131732	intergenic	InterCpgi
chr14	32169850	NUBPL	81.5266	5.67195	24.4048	12.4147	6.27124e-06	0.0131732	intron	InterCpgi
chr7	2719635	AMZ1	88.062	1.29921	100	0	6.37039e-06	0.0133649	utr5	south_shore
chr8	99196837	-	34.7949	2.95079	11.857	4.66931	6.37652e-06	0.0133652	intergenic	InterCpgi
chr11	65549903	OVOL1	44.1964	3.65918	77.803	2.7756	6.39474e-06	0.0133783	promoter	south_shore
chr11	65549903	DKFZp761E198	44.1964	3.65918	77.803	2.7756	6.39474e-06	0.0133783	promoter	south_shore
chr8	145642617	SLC39A4	66.1122	3.59656	40.0134	2.85566	6.38963e-06	0.0133783	promoter	south_shore
chr16	77942052	VAT1L	100	0	86.8056	1.57747	6.43005e-06	0.0134396	intron	InterCpgi
chr20	33570277	MYH7B	23.8097	3.75726	49.6961	4.36008	6.47603e-06	0.0135211	exon	InterCpgi
chr12	16151377	DERA	85.3446	0.548197	67.0225	4.24697	6.48116e-06	0.0135211	intron	InterCpgi
chr10	126300694	LHPP	51.5894	5.98655	84.3831	1.10557	6.49041e-06	0.0135278	intron	north_shelf
chr17	80221467	CSNK1D	92.2109	3.00203	74.5073	2.93246	6.50832e-06	0.0135524	intron	InterCpgi
chr10	3805433	-	33.5115	2.78988	50.11	5.77509	6.52482e-06	0.0135666	intergenic	InterCpgi
chr8	10590205	SOX7	0.3861	0.3861	11.0816	4.46603	6.52727e-06	0.0135666	intergenic	CpG_Island
chr21	46902934	COL18A1	80.4186	3.49141	97.3825	1.81388	6.55459e-06	0.0136107	intron	south_shelf
chr19	31746397	-	39.9579	4.05718	64.8725	5.325	6.56504e-06	0.0136176	intergenic	InterCpgi
chr11	2020476	MIR675	4.02271	1.2369	16.5434	1.67369	6.57605e-06	0.0136176	promoter	south_shore
chr11	2020476	H19	4.02271	1.2369	16.5434	1.67369	6.57605e-06	0.0136176	promoter	south_shore
chr1	52649300	ZFYVE9	97.7381	1.07647	84.6818	3.54303	6.58228e-06	0.0136176	utr5	InterCpgi
chr11	62346100	TUT1	41.6573	6.85908	9.4697	4.4697	6.57908e-06	0.0136176	exon	InterCpgi
chr11	62346100	EEF1G	41.6573	6.85908	9.4697	4.4697	6.57908e-06	0.0136176	exon	InterCpgi
chr18	72916814	ZADH2	6.19666	3.1545	30.642	3.03868	6.61602e-06	0.0136495	utr5	CpG_Island
chr1	25907580	-	15.3614	0.949194	38.4151	3.71807	6.61109e-06	0.0136495	intergenic	InterCpgi
chr19	7997335	TIMM44	97.9592	2.04082	76.9078	3.73957	6.61574e-06	0.0136495	intron	north_shore
chr1	116381185	NHLH2	0.846561	0.569859	12.0609	4.20811	6.64159e-06	0.0136817	utr5	CpG_Island
chr3	138240178	CEP70	36.9984	1.93904	5.25794	3.33339	6.64387e-06	0.0136817	intron	InterCpgi
chr2	59446806	-	66.2748	5.21814	88.8607	5.88816	6.66474e-06	0.013712	intergenic	InterCpgi
chr7	126054826	-	62.4758	5.20836	40.0686	4.3927	6.68017e-06	0.0137311	intergenic	InterCpgi
chr15	29766132	FAM189A1	94.5738	1.52229	79.4034	2.2294	6.69598e-06	0.0137384	intron	InterCpgi
chr8	77742009	ZFHX4	98.9011	1.0989	83.2828	4.07592	6.69504e-06	0.0137384	intron	InterCpgi
chr17	64716151	PRKCA	98.5688	0.542309	90.2359	2.44953	6.74331e-06	0.0138228	intron	InterCpgi
chr20	23028721	THBD	21.8965	2.14483	38.4879	2.34155	6.77816e-06	0.0138815	exon	CpG_Island
chr8	61430943	RAB2A	7.46813	2.52896	31.9095	5.65216	6.80025e-06	0.013914	intron	south_shore
chr9	37746563	FRMPD1	52.6247	6.15188	84.5085	5.35575	6.83553e-06	0.0139351	exon	InterCpgi
chr22	37449185	KCTD17	81.162	1.33778	61.8587	3.12027	6.82564e-06	0.0139351	exon	south_shore
chr8	30588549	GSR	36.1744	3.87721	16.6292	2.22974	6.83535e-06	0.0139351	intergenic	south_shelf
chr9	129262955	FAM125B	34.0594	4.61554	3.84615	3.84615	6.81954e-06	0.0139351	intron	south_shore
chr13	114523138	-	61.4641	3.51665	82.6583	3.73595	6.88916e-06	0.013968	intergenic	south_shore
chr19	2721605	DIRAS1	3.05821	0.838928	14.9587	1.90347	6.88049e-06	0.013968	promoter	CpG_Island
chr17	77905181	-	2.95033	0.761283	13.3072	2.90969	6.87212e-06	0.013968	intergenic	south_shore
chr3	15122773	ZFYVE20	23.8714	4.2786	3.84622	0.215758	6.88254e-06	0.013968	intron	InterCpgi
chr15	90212810	PLIN1	91.1417	2.01984	65.8094	4.71932	6.86872e-06	0.013968	exon	south_shelf
chrX	152950673	SLC6A8	50.9927	4.48628	21.5889	4.42095	6.88817e-06	0.013968	intergenic	InterCpgi
chr19	3805504	MATK	68.593	5.11608	91.9643	3.80751	6.89709e-06	0.0139714	utr3	north_shore
chr19	3805504	ZFR2	68.593	5.11608	91.9643	3.80751	6.89709e-06	0.0139714	utr3	north_shore
chr19	1239293	C19orf26	85.6098	1.78754	96.3804	1.19517	6.90806e-06	0.0139809	promoter	south_shore
chr19	1239293	ATP5D	85.6098	1.78754	96.3804	1.19517	6.90806e-06	0.0139809	promoter	south_shore
chr8	41572235	ANK1	17.7175	3.94052	0	0	6.92379e-06	0.0140001	intron	InterCpgi
chr7	155581425	-	83.4616	2.96482	60.3983	3.63659	6.95945e-06	0.0140595	intergenic	south_shore
chr11	97616709	-	97.2684	1.02906	78.046	8.02213	6.97269e-06	0.0140735	intergenic	InterCpgi
chr17	72851211	GRIN2C	54.6556	7.54884	15.6356	4.77603	7.00427e-06	0.0141245	exon	south_shelf
chr20	35155380	DLGAP4	79.5001	5.53878	34.8535	5.76566	7.02374e-06	0.0141509	exon	InterCpgi
chr22	50633600	TRABD	54.6722	5.44948	89.0966	5.2974	7.04803e-06	0.0141642	intron	south_shore
chrX	49028117	PLP2	9.38621	3.09199	34.8869	4.35856	7.04707e-06	0.0141642	promoter	CpG_Island
chr2	233364825	-	36.9324	2.73202	57.0756	3.6976	7.05565e-06	0.0141642	intergenic	north_shelf
chr14	103622931	-	11.59	1.96404	0	0	7.05033e-06	0.0141642	intergenic	InterCpgi
chr9	108419569	-	21.0602	2.00159	39.4325	3.89118	7.07226e-06	0.014172	intergenic	south_shore
chr16	57836492	KIFC3	0	0	17.5286	1.19251	7.07075e-06	0.014172	promoter	CpG_Island
chr16	29138957	-	54.0551	3.60732	76.4581	4.63418	7.09761e-06	0.0142101	intergenic	InterCpgi
chr16	62193239	-	77.7776	5.28648	96.9345	1.06299	7.10817e-06	0.0142148	intergenic	InterCpgi
chr7	157454480	PTPRN2	96.5986	1.80785	76.1241	8.26222	7.11269e-06	0.0142148	intron	south_shore
chr16	88538244	ZFPM1	84.7427	3.06845	63.8324	8.75615	7.15983e-06	0.0142962	intron	south_shore
chr8	134094846	TG	77.2377	4.76577	99	1	7.19554e-06	0.0143547	utr5	InterCpgi
chr8	134094846	SLA	77.2377	4.76577	99	1	7.19554e-06	0.0143547	utr5	InterCpgi
chr12	34488320	-	58.5877	4.97436	91.6667	5.31904	7.21731e-06	0.0143725	intergenic	north_shore
chr18	63189385	-	99.2063	0.793651	83.6996	4.36881	7.21669e-06	0.0143725	intergenic	InterCpgi
chr2	71166386	ATP6V1B1	27.001	3.70493	51.8167	2.73135	7.2538e-06	0.0143974	intron	InterCpgi
chr6	153280751	-	90.1539	2.21913	100	0	7.25561e-06	0.0143974	intergenic	InterCpgi
chr13	32980132	N4BP2L1	100	0	87.7693	1.60338	7.2496e-06	0.0143974	intron	InterCpgi
chr9	138221520	-	80.7199	2.61056	61.2173	3.11353	7.23636e-06	0.0143974	intergenic	InterCpgi
chr8	38757726	PLEKHA2	46.2379	4.83294	92.7273	4.75284	7.29589e-06	0.0144645	intergenic	north_shore
chr2	129204159	-	15.6573	2.39587	5.13717	1.08156	7.31804e-06	0.0144955	intergenic	InterCpgi
chr2	242499233	BOK	15.7664	3.81584	1.19048	1.19048	7.33107e-06	0.0144957	promoter	CpG_Island
chr2	242499233	BOK-AS	15.7664	3.81584	1.19048	1.19048	7.33107e-06	0.0144957	promoter	CpG_Island
chr21	9826841	-	23.3048	3.84824	4.03562	2.1856	7.3286e-06	0.0144957	intergenic	south_shore
chr19	33334837	SLC7A9	35.7493	3.46279	65.2674	6.094	7.35485e-06	0.0145298	exon	InterCpgi
chr1	21648211	ECE1	77.0342	8.66688	11.8939	9.79853	7.36483e-06	0.0145367	intron	InterCpgi
chr18	19172536	ESCO1	69.5498	4.30784	100	0	7.39225e-06	0.0145779	utr5	InterCpgi
chr16	87731060	JPH3	98.3135	1.09127	83.4339	3.20391	7.42564e-06	0.0146051	utr3	InterCpgi
chr12	31553937	DENND5B	66.5649	3.60829	43.869	3.39807	7.42318e-06	0.0146051	intron	InterCpgi
chr8	1642889	DLGAP2	97.3122	2.09823	59.962	10.9524	7.41542e-06	0.0146051	intron	south_shelf
chr2	61793702	-	42.9841	3.9979	75.0418	8.32746	7.43699e-06	0.0146145	intergenic	InterCpgi
chr18	9102769	NDUFV2	45.846	4.75191	11.0345	6.42651	7.49441e-06	0.0147144	exon	CpG_Island
chr10	71562774	COL13A1	6.85203	1.8531	17.1029	6.42916	7.54631e-06	0.0148033	intron	CpG_Island
chr9	84325398	-	45.5264	5.69879	12.0192	5.34642	7.55801e-06	0.0148133	intergenic	InterCpgi
chr16	1259226	CACNA1H	3.65664	1.086	29.6041	11.0021	7.57037e-06	0.0148245	exon	InterCpgi
chr8	2938052	CSMD1	67.0509	6.90584	100	0	7.57878e-06	0.014828	intron	InterCpgi
chr1	23584232	-	37.9741	5.03254	77.2017	8.33903	7.6053e-06	0.0148669	intergenic	InterCpgi
chr19	2291488	LINGO3	13.459	2.29188	43.3956	7.59741	7.63169e-06	0.0148982	exon	CpG_Island
chr6	86035740	-	100	0	90	3.60041	7.64803e-06	0.0148982	intergenic	InterCpgi
chr6	16327750	ATXN1	15.9816	3.10157	1.38889	1.38889	7.63701e-06	0.0148982	exon	CpG_Island
chr17	74018730	EVPL	77.9547	2.80348	59.5183	4.73171	7.64173e-06	0.0148982	intron	south_shore
chr1	6435767	ACOT7	28.1833	2.49563	50.9881	10.3795	7.66239e-06	0.0149132	intron	InterCpgi
chr12	112958010	-	72.4054	9.40971	100	0	7.6927e-06	0.0149592	intergenic	InterCpgi
chr4	116600001	-	98.8095	1.19048	81.1966	6.5836	7.71414e-06	0.0149878	intergenic	InterCpgi
chr3	82988464	-	82.8163	3.34825	99	1	7.72281e-06	0.0149916	intergenic	InterCpgi
chr8	140978790	TRAPPC9	69.8794	6.26636	36.4787	7.34993	7.7522e-06	0.0150356	intron	InterCpgi
chr18	3580649	DLGAP1	85.4236	5.40459	100	0	7.76452e-06	0.0150464	intron	InterCpgi
chr12	95043	-	54.9912	1.62699	35.4542	7.60572	7.8033e-06	0.0151085	intergenic	InterCpgi
chr7	126054850	-	50.4453	4.29987	36.0008	3.61601	7.81986e-06	0.0151275	intergenic	InterCpgi
chr17	75902080	-	78.6933	3.04076	94.9582	2.04561	7.84426e-06	0.0151513	intergenic	InterCpgi
chr1	36644350	MAP7D1	82.5579	2.43309	98.3315	0.964391	7.84575e-06	0.0151513	exon	south_shore
chr5	131831497	-	22.7251	2.90847	50.0208	9.77825	7.87096e-06	0.0151738	intergenic	north_shore
chr10	32039000	-	10.4886	2.87208	0	0	7.8645e-06	0.0151738	intergenic	InterCpgi
chr15	50693775	-	21.5972	2.93162	53.0266	6.26316	7.87962e-06	0.0151774	intergenic	InterCpgi
chr19	36435883	LRFN3	71.8784	5.60349	99.0385	0.961538	7.92388e-06	0.0152495	exon	south_shore
chr6	167070135	RPS6KA2	26.7445	3.97805	9.48027	2.30509	7.93823e-06	0.0152639	intron	InterCpgi
chr1	157895459	-	51.058	6.83523	20.8049	3.29468	7.94669e-06	0.0152671	intergenic	InterCpgi
chrX	102372322	-	27.8385	3.76156	0	0	7.96089e-06	0.0152801	intergenic	InterCpgi
chr16	14771457	PLA2G10	90.9762	1.46537	68.2168	12.3436	7.96717e-06	0.0152801	intron	InterCpgi
chr19	408090	C2CD4C	15.8792	2.77623	0	0	7.97863e-06	0.015289	exon	CpG_Island
chr2	241722943	KIF1A	85.3008	5.77069	44.638	6.88065	8.00664e-06	0.0153295	intron	south_shore
chr17	76877655	TIMP2	56.9391	11.152	0	0	8.02709e-06	0.0153555	intron	InterCpgi
chr11	26288102	-	95.4368	1.38122	81.0033	3.53838	8.07021e-06	0.0154248	intergenic	InterCpgi
chr2	191078672	HIBCH	99.4505	0.549451	80.3571	8.34396	8.08739e-06	0.0154444	intron	InterCpgi
chr19	1468166	APC2	0.793651	0.793651	13.4856	4.01054	8.09506e-06	0.0154459	exon	CpG_Island
chr17	7341859	FGF11	25.6293	2.36766	41.2212	3.21806	8.10869e-06	0.0154587	promoter	south_shore
chr17	80394944	HEXDC	83.1874	3.67973	98.75	1.25	8.11607e-06	0.0154595	intron	south_shore
chr22	23359528	-	100	0	85.2355	5.27	8.12594e-06	0.0154652	intergenic	InterCpgi
chr2	83745511	-	67.3378	3.9883	34.5133	5.97545	8.13358e-06	0.0154665	intergenic	InterCpgi
chr1	23788673	ASAP3	94.7024	2.00181	76.7844	3.04783	8.15118e-06	0.0154868	intron	InterCpgi
chr3	151035399	GPR87	57.619	3.52876	34.464	4.1636	8.16461e-06	0.0154991	promoter	InterCpgi
chr3	151035399	MED12L	57.619	3.52876	34.464	4.1636	8.16461e-06	0.0154991	promoter	InterCpgi
chr1	42986730	-	89.317	4.07289	69.0241	10.705	8.18172e-06	0.0155184	intergenic	InterCpgi
chr19	48049057	ZNF541	14.3995	3.14506	0	0	8.19241e-06	0.0155255	exon	CpG_Island
chr20	31126190	-	17.8938	4.07144	42.2106	3.09824	8.20696e-06	0.0155399	intron	south_shore
chr1	50647646	ELAVL4	41.4908	2.45245	56.1732	1.95562	8.25542e-06	0.0156185	intron	InterCpgi
chr2	240033299	HDAC4	22.7719	5.07572	55.134	6.19671	8.34158e-06	0.0157681	exon	CpG_Island
chr17	15409031	FAM18B2	36.5582	5.90039	78.6355	2.60062	8.41855e-06	0.0158599	intron	InterCpgi
chr17	47208975	B4GALNT2	92.7272	1.57695	77.3378	2.87232	8.40722e-06	0.0158599	promoter	north_shore
chr5	14423228	TRIO	92.6672	1.58217	79.5612	7.20349	8.41472e-06	0.0158599	intron	InterCpgi
chr9	99839868	LOC340508	45.1738	3.96562	14.1323	3.39644	8.41733e-06	0.0158599	exon	CpG_Island
chr22	43472386	TTLL1	83.5243	3.93248	55.8075	3.84865	8.4267e-06	0.0158619	utr5	InterCpgi
chr4	1537706	-	74.9409	2.95443	93.4842	0.865524	8.43461e-06	0.0158634	intergenic	south_shelf
chr1	154306357	ATP8B2	55.0173	1.31385	66.8379	2.16348	8.44595e-06	0.0158646	intron	InterCpgi
chr4	185171917	-	91.4123	1.62227	75.9607	0.846058	8.45654e-06	0.0158646	intergenic	InterCpgi
chr22	29075767	TTC28	19.4287	3.66744	1.04167	1.04167	8.45454e-06	0.0158646	utr5	CpG_Island
chr4	8203094	SH3TC1	36.6978	5.51803	64.5998	3.77375	8.48901e-06	0.0159039	utr5	InterCpgi
chr12	114845962	TBX5	11.1628	2.3186	28.1134	3.79646	8.49169e-06	0.0159039	promoter	CpG_Island
chr19	2991672	TLE6	21.5381	2.83074	43.4327	4.11926	8.50445e-06	0.0159129	intron	InterCpgi
chr22	27719794	-	23.2883	3.77839	1.47059	1.47059	8.51074e-06	0.0159129	intergenic	InterCpgi
chr1	117758319	VTCN1	45.7502	3.40971	72.273	6.92699	8.54887e-06	0.0159707	intergenic	InterCpgi
chrX	152583599	-	69.6008	2.59653	28.7356	10.2055	8.55597e-06	0.0159707	intergenic	north_shore
chr3	11034669	SLC6A1	0	0	7.67045	2.68011	8.56425e-06	0.0159728	utr5	CpG_Island
chr13	107028886	LOC728192	49.888	3.36171	72.4667	4.85429	8.58669e-06	0.0160013	promoter	InterCpgi
chr12	123470656	PITPNM2	100	0	86.1538	4.74186	8.60344e-06	0.0160192	exon	CpG_Island
chr7	57287840	-	45.0497	1.84503	60.7386	4.22322	8.61716e-06	0.0160314	intergenic	InterCpgi
chr19	1371074	MUM1	86.5136	4.37075	56.9853	6.04479	8.64302e-06	0.0160661	exon	CpG_Island
chr19	795310	PTBP1	9.21728	1.68434	27.8049	4.4058	8.66852e-06	0.0160948	intergenic	north_shore
chr22	46931611	CELSR1	71.1984	4.63771	33.0135	7.92443	8.67286e-06	0.0160948	exon	CpG_Island
chr12	133051111	-	46.3082	7.44365	84.1479	6.82727	8.68783e-06	0.0161092	intergenic	CpG_Island
chr4	54005728	SCFD2	8.60425	1.99174	33.6191	9.03071	8.71546e-06	0.016147	intron	InterCpgi
chr15	75644553	NEIL1	76.9785	3.2708	100	0	8.75425e-06	0.01617	exon	south_shelf
chr10	72200805	NODAL	22.5498	2.20063	39.4746	5.00519	8.75682e-06	0.01617	intron	CpG_Island
chr9	117349065	ATP6V1G1	100	0	88.2197	2.4559	8.74473e-06	0.01617	promoter	north_shore
chr14	75388184	RPS6KL1	85.7937	6.80182	24.2763	8.85294	8.75406e-06	0.01617	exon	north_shore
chr15	65320708	MTFMT	41.4271	4.99369	74.2188	0.78125	8.7701e-06	0.0161811	intron	north_shore
chr13	75468050	-	99.4505	0.549451	88.6264	3.25465	8.78718e-06	0.0161993	intergenic	InterCpgi
chr7	122039941	CADPS2	68.1187	2.30567	91.6968	5.16678	8.8072e-06	0.0162228	intron	InterCpgi
chr15	76484331	C15orf27	44.4246	6.22762	69.4271	8.57859	8.87601e-06	0.0162726	exon	CpG_Island
chr14	102197753	NCRNA00239	8.09934	2.13712	23.6663	1.94509	8.85212e-06	0.0162726	exon	InterCpgi
chr6	12528274	-	95.898	1.75112	82.3924	3.76111	8.87792e-06	0.0162726	intergenic	InterCpgi
chr2	209313231	PTH2R	90.8909	2.44695	68.2555	1.15649	8.86423e-06	0.0162726	intron	InterCpgi
chr2	3391826	TTC15	88.5004	4.82497	60.5769	13.9008	8.87119e-06	0.0162726	exon	CpG_Island
chr20	24456642	TMEM90B	40.5062	7.70607	0	0	8.86493e-06	0.0162726	utr5	InterCpgi
chrX	152078115	ZNF185	53.3892	5.82204	89.9722	5.49417	8.88702e-06	0.0162739	intergenic	InterCpgi
chr13	90393487	-	71.0658	4.26756	45.7738	4.84099	8.89322e-06	0.0162739	intergenic	InterCpgi
chr7	50850359	GRB10	55.751	1.84274	33.2639	7.02763	8.90978e-06	0.0162909	utr5	CpG_Island
chr21	23274900	-	97.0984	1.15547	80.7468	2.70587	8.92676e-06	0.0163086	intergenic	InterCpgi
chr2	242435361	STK25	63.7845	2.12015	31.7857	6.92082	8.93538e-06	0.016311	intron	InterCpgi
chr15	98418998	LOC91948	72.7145	5.75108	32.9658	13.2021	8.96663e-06	0.0163547	promoter	InterCpgi
chr1	47685462	TAL1	100	0	90.2274	4.12382	9.01608e-06	0.0164181	exon	InterCpgi
chr10	94980769	-	82.585	4.56877	53.4615	6.23741	9.01267e-06	0.0164181	intergenic	InterCpgi
chr17	79514871	C17orf70	38.9091	2.98947	57.0579	7.565	9.06885e-06	0.0164873	intron	north_shelf
chr17	79429007	BAHCC1	60.5263	4.93821	22.1491	6.30131	9.06326e-06	0.0164873	exon	CpG_Island
chr1	8808128	RERE	70.3839	1.84886	60.1065	13.7901	9.0794e-06	0.0164931	utr5	InterCpgi
chr16	57654701	GPR56	36.6579	4.84685	74.3122	9.53237	9.10038e-06	0.0164945	utr5	InterCpgi
chr17	79888255	MAFG	24.6014	2.90883	45.9444	4.61446	9.10237e-06	0.0164945	exon	south_shore
chr17	79888255	LOC92659	24.6014	2.90883	45.9444	4.61446	9.10237e-06	0.0164945	exon	south_shore
chr1	27118979	PIGV	22.375	1.59385	45.2209	7.81817	9.09093e-06	0.0164945	intron	InterCpgi
chr2	119916264	C1QL2	0	0	6.24285	2.10468	9.12356e-06	0.0165195	utr5	CpG_Island
chr18	1098534	-	100	0	85.7924	6.1873	9.14359e-06	0.016542	intergenic	InterCpgi
chr22	49943420	-	61.4807	3.30586	44.6917	7.83333	9.15075e-06	0.016542	intergenic	InterCpgi
chr1	36829174	STK40	90.1908	1.8712	78.3548	4.94613	9.18625e-06	0.0165793	utr5	InterCpgi
chr1	152010350	S100A11	92.926	2.15567	73.5155	5.26029	9.18379e-06	0.0165793	promoter	south_shore
chr2	132978379	ANKRD30BL	99.1597	0.840336	77.7034	4.90401	9.19416e-06	0.0165802	intergenic	InterCpgi
chr15	66373221	MEGF11	64.0489	4.66672	84.8505	3.91428	9.21772e-06	0.0166093	intron	InterCpgi
chr20	591891	TCF15	36.7694	5.18599	65.9199	7.01999	9.23473e-06	0.0166265	promoter	south_shore
chr18	77377815	-	72.0128	3.5356	39.7313	9.75811	9.25005e-06	0.0166407	intergenic	CpG_Island
chr2	223165849	CCDC140	38.6271	6.66284	82.9679	7.63956	9.26776e-06	0.0166591	utr5	south_shore
chr2	223165849	PAX3	38.6271	6.66284	82.9679	7.63956	9.26776e-06	0.0166591	utr5	south_shore
chr17	9604628	USP43	18.5091	6.31259	56.25	9.23898	9.31979e-06	0.0167258	intron	InterCpgi
chr3	143526755	SLC9A9	97.9989	0.992091	88.5256	5.37726	9.31307e-06	0.0167258	intron	InterCpgi
chr20	3073884	-	11.665	3.2296	39.7513	5.12412	9.347e-06	0.0167611	intergenic	CpG_Island
chr19	2173644	DOT1L	78.5535	2.1718	46.7911	7.5627	9.37046e-06	0.0167897	intron	InterCpgi
chr5	6348824	-	95.2416	1.02572	83.0944	4.08099	9.38375e-06	0.0167975	intergenic	InterCpgi
chr20	60500579	CDH4	50.1605	6.42731	9.78261	9.78261	9.38985e-06	0.0167975	intron	north_shore
chr16	57837114	KIFC3	24.5181	7.10389	63.3225	4.49833	9.41816e-06	0.0168078	promoter	south_shore
chr17	59478263	TBX2	14.2114	3.02309	28.8399	9.82059	9.4129e-06	0.0168078	promoter	CpG_Island
chr6	39964933	-	63.2596	4.01193	38.4238	5.06978	9.40669e-06	0.0168078	intergenic	InterCpgi
chr7	44746215	OGDH	53.3072	5.68007	80.8924	2.55276	9.47105e-06	0.0168483	intron	InterCpgi
chr8	37667365	GPR124	13.529	0.984198	37.0843	8.21679	9.45709e-06	0.0168483	intron	InterCpgi
chr19	1109307	SBNO2	70.4785	4.49593	43.1445	10.0267	9.45562e-06	0.0168483	exon	CpG_Island
chr17	211469	-	64.2199	5.08134	19.4264	8.82964	9.46426e-06	0.0168483	intergenic	InterCpgi
chr8	20563074	-	98.4794	0.989132	84.7222	6.05403	9.49973e-06	0.0168859	intergenic	InterCpgi
chr14	104983537	-	5.80928	4.89946	44.4816	1.9993	9.54836e-06	0.0169208	intergenic	InterCpgi
chr12	111642936	CUX2	78.7419	1.07959	93.8386	2.8924	9.56258e-06	0.0169208	intron	InterCpgi
chr1	11040669	C1orf127	1.10031	0.77421	15.867	2.47765	9.56479e-06	0.0169208	intron	InterCpgi
chr1	26606810	SH3BGRL3	0	0	10.5	3.63496	9.5632e-06	0.0169208	intron	CpG_Island
chr7	37013382	ELMO1	98.1548	1.19196	81.3988	4.14169	9.53236e-06	0.0169208	utr5	InterCpgi
chr1	192178864	-	97.7106	1.47944	77.0032	5.28664	9.5457e-06	0.0169208	intergenic	InterCpgi
chr13	52952726	THSD1	24.9842	6.30932	60.0367	6.26344	9.62158e-06	0.0170078	exon	InterCpgi
chr2	119610498	EN1	7.69758	2.38543	31.3419	2.82854	9.64573e-06	0.0170193	intergenic	north_shore
chr21	44573910	-	79.4216	5.99004	57.0254	2.49106	9.65093e-06	0.0170193	intergenic	CpG_Island
chr17	78068948	CCDC40	76.1168	4.78941	48.7281	11.2199	9.6359e-06	0.0170193	intron	InterCpgi
chr5	1080246	SLC12A7	27.5138	3.51584	51.9231	4.73524	9.71334e-06	0.0171142	intron	CpG_Island
chr17	59529260	TBX4	0.886243	0.58695	14.7278	1.62394	9.72005e-06	0.0171142	intergenic	CpG_Island
chr19	34874348	GPI	100	0	87.2251	2.29867	9.73348e-06	0.0171243	intron	InterCpgi
chr22	50010097	-	26.0709	2.75936	50.0198	6.03178	9.77196e-06	0.0171515	intergenic	south_shore
chr7	39393605	POU6F2	31.5963	2.32824	9.20139	4.08263	9.75718e-06	0.0171515	intron	InterCpgi
chr17	77090106	RBFOX3	55.7777	3.43693	28.7194	7.61928	9.77015e-06	0.0171515	intron	north_shelf
chr21	45348035	AGPAT3	52.4211	1.96614	27.8685	6.23189	9.78057e-06	0.0171531	utr5	InterCpgi
chr1	8455306	RERE	11.257	1.66722	34.5799	6.4778	9.83673e-06	0.0172327	utr5	InterCpgi
chr2	5831249	SOX11	0	0	9.56349	1.60359	9.84136e-06	0.0172327	promoter	CpG_Island
chr14	102450175	DYNC1H1	90.0462	1.74708	100	0	9.86009e-06	0.0172371	intron	InterCpgi
chr8	143960026	CYP11B1	93.5682	0.633992	80.8283	2.61966	9.86703e-06	0.0172371	intron	InterCpgi
chr17	66014514	-	29.7846	5.73189	6.80403	2.32191	9.85358e-06	0.0172371	intergenic	north_shore
chr6	26188712	-	0	0	8.33333	2.88675	9.88771e-06	0.0172463	intergenic	north_shore
chr4	8860130	-	0.460829	0.460829	7.84865	2.52984	9.88568e-06	0.0172463	intron	CpG_Island
chr1	76220042	ACADM	99.2063	0.793651	80	6.77003	9.91528e-06	0.0172809	intron	InterCpgi
chr20	61584181	SLC17A9	0	0	4.83974	1.95863	9.94033e-06	0.0173049	utr5	CpG_Island
chrX	129748787	-	90.7752	2.04563	71.3377	3.82818	9.94453e-06	0.0173049	intergenic	InterCpgi
chr17	73760723	GALK1	2.12589	1.05842	15.253	3.25884	9.98526e-06	0.0173273	intron	CpG_Island
chr7	30721564	CRHR2	0	0	6.06019	0.791602	9.98846e-06	0.0173273	exon	CpG_Island
chr2	129661375	-	46.0884	5.03103	16.4553	2.77561	9.97487e-06	0.0173273	intergenic	south_shore
chr22	17628509	CECR5	61.9846	4.41328	31.4251	4.83729	9.97796e-06	0.0173273	intron	CpG_Island
chr7	38401064	-	100	0	79.7079	1.57394	1.00263e-05	0.0173795	intergenic	InterCpgi
chr19	8486823	2020-03-02	98.2287	1.26649	84.812	2.90814	1.0036e-05	0.0173829	exon	InterCpgi
chr21	43692928	ABCG1	37.1831	5.45025	70.9445	2.0904	1.00549e-05	0.017402	intron	InterCpgi
chr17	72440866	GPRC5C	12.482	2.84026	46.5285	6.38124	1.00911e-05	0.0174242	intron	north_shelf
chr2	157184417	NR4A2	82.3886	3.69063	100	0	1.00856e-05	0.0174242	exon	CpG_Island
chr3	93763107	ARL13B	63.4459	6.92506	11.8304	4.08143	1.00804e-05	0.0174242	intron	InterCpgi
chr9	137777623	FCN2	76.3603	2.26579	92.119	5.33858	1.01125e-05	0.0174342	exon	InterCpgi
chr15	88939018	-	85.4429	7.64403	45.291	0.386147	1.0109e-05	0.0174342	intergenic	InterCpgi
chr2	26395155	FAM59B	32.9112	4.84611	7.39773	2.64558	1.01808e-05	0.0175384	promoter	north_shore
chr19	50962511	MYBPC2	37.9511	3.39204	67.6042	5.71906	1.02111e-05	0.0175738	exon	CpG_Island
chr1	166287656	-	8.59585	3.84171	35.8929	4.90015	1.02209e-05	0.0175738	intergenic	InterCpgi
chr2	164071493	-	31.2932	2.43235	59.9597	6.91981	1.02301e-05	0.0175738	intergenic	InterCpgi
chr10	134527261	INPP5A	33.1253	2.32744	7.25446	4.10121	1.02328e-05	0.0175738	intron	north_shore
chr10	134853583	-	25.949	7.30838	0	0	1.02751e-05	0.0176329	intergenic	south_shore
chr21	10885018	-	30.6575	2.76524	16.2496	1.9273	1.02832e-05	0.0176333	intergenic	CpG_Island
chr13	23318042	-	96.6837	2.14953	66.3889	7.70051	1.0319e-05	0.017681	intergenic	InterCpgi
chr18	14998642	-	53.9222	6.4599	87.9464	2.77231	1.03645e-05	0.0177318	intergenic	CpG_Island
chr17	79887763	LOC92659	94.0765	1.92158	79.6051	3.26353	1.03641e-05	0.0177318	exon	south_shore
chr17	79887763	MAFG	94.0765	1.92158	79.6051	3.26353	1.03641e-05	0.0177318	exon	south_shore
chr11	61394339	RPLP0P2	12.1525	2.34224	0	0	1.03835e-05	0.0177508	intergenic	InterCpgi
chr3	38080673	DLEC1	8.3903	1.03713	23.6083	4.26004	1.04723e-05	0.0178888	promoter	CpG_Island
chr15	32605100	-	8.23114	2.23461	0	0	1.04926e-05	0.0179099	intergenic	CpG_Island
chr14	70640457	SLC8A3	28.9634	3.37295	50.0824	7.23206	1.05295e-05	0.0179591	utr5	InterCpgi
chr10	104539354	C10orf26	24.7312	2.68251	51.8631	3.54443	1.0567e-05	0.0180093	intron	InterCpgi
chr1	61509115	-	2.5974	2.5974	30.5208	4.44024	1.05775e-05	0.0180135	intergenic	CpG_Island
chr1	95848854	-	41.1395	3.68712	70.4167	4.30153	1.06061e-05	0.0180347	intergenic	InterCpgi
chr17	77230407	RBFOX3	46.2145	5.1032	24.3139	3.9677	1.06037e-05	0.0180347	utr5	InterCpgi
chr3	113813376	-	91.5994	2.91869	61.1708	7.60634	1.06292e-05	0.0180603	intergenic	InterCpgi
chr11	47611754	C1QTNF4	6.09203	2.36588	28.3855	4.876	1.06405e-05	0.0180656	exon	CpG_Island
chr2	236537068	AGAP1	17.0281	2.97445	42.5237	6.02986	1.06614e-05	0.01807	intron	InterCpgi
chr22	46981443	-	64.2516	2.69296	35.8093	7.44297	1.06513e-05	0.01807	intergenic	InterCpgi
chr6	35689381	FKBP5	87.5425	4.42796	59.4318	4.87931	1.06673e-05	0.01807	utr5	InterCpgi
chr19	56089839	ZNF579	83.438	4.93226	100	0	1.07054e-05	0.0181208	exon	CpG_Island
chr1	15847544	CASP9	100	0	93.1142	3.088	1.08296e-05	0.0183172	utr5	north_shelf
chr19	3481920	C19orf77	7.57137	2.01602	0	0	1.08727e-05	0.0183208	promoter	CpG_Island
chr10	59082215	-	94.2564	1.90116	80.9144	1.71422	1.08646e-05	0.0183208	intergenic	InterCpgi
chr8	123848610	ZHX2	24.5412	2.81642	6.85481	2.70118	1.0865e-05	0.0183208	utr5	InterCpgi
chr15	43941260	CATSPER2	81.3695	3.17802	51.924	8.77806	1.08459e-05	0.0183208	promoter	CpG_Island
chr12	65561896	LEMD3	55.823	4.2712	22.274	6.05799	1.08603e-05	0.0183208	promoter	north_shore
chr16	1417818	UNKL	32.4864	4.64052	2.77778	2.77778	1.08984e-05	0.0183502	exon	south_shelf
chr11	68141102	LRP5	51.2746	4.59519	77.7484	2.26857	1.09831e-05	0.0184783	utr5	InterCpgi
chr20	42295001	MYBL2	87.8252	3.28718	100	0	1.0991e-05	0.0184783	promoter	north_shore
chr19	50962520	MYBPC2	37.2462	2.76769	66.5625	6.34277	1.10478e-05	0.0185319	exon	CpG_Island
chr10	1823777	-	98.1884	1.24762	80.7212	5.73779	1.10478e-05	0.0185319	intergenic	InterCpgi
chr9	135368058	C9orf171	57.1207	4.60573	32.613	4.29799	1.10414e-05	0.0185319	intron	InterCpgi
chr4	8008150	ABLIM2	26.7046	3.47136	49.5848	5.19238	1.10619e-05	0.0185391	promoter	InterCpgi
chr1	200843192	GPR25	6.69065	1.76559	28.634	6.3486	1.10692e-05	0.0185391	exon	CpG_Island
chr14	104173485	XRCC3	78.8766	4.60981	25.3968	10.9397	1.1077e-05	0.0185391	exon	InterCpgi
chr16	85527215	-	54.8313	5.02581	80.9236	5.10186	1.11052e-05	0.0185725	intergenic	north_shelf
chr6	292665	DUSP22	0.952381	0.952381	9.16667	5.33594	1.11327e-05	0.0186045	intron	CpG_Island
chr19	50098002	PRR12	33.7315	4.35686	75.0551	9.42609	1.11585e-05	0.0186242	exon	CpG_Island
chr1	10698842	CASZ1	55.5171	3.03661	37.6163	11.8895	1.11612e-05	0.0186242	utr3	CpG_Island
chr3	116432689	NCRNA00295	97.0068	2.10335	76.981	1.98682	1.12128e-05	0.0186965	intergenic	InterCpgi
chr2	110046626	SH3RF3	91.5729	2.07451	100	0	1.12412e-05	0.018702	intron	InterCpgi
chr22	41924037	ACO2	29.7794	2.61582	9.55542	3.47351	1.12315e-05	0.018702	utr3	InterCpgi
chr22	41924037	POLR3H	29.7794	2.61582	9.55542	3.47351	1.12315e-05	0.018702	utr3	InterCpgi
chr6	119336593	FAM184A	41.6408	7.68751	0	0	1.12332e-05	0.018702	intron	InterCpgi
chr13	110435686	IRS2	81.7967	3.34337	100	0	1.12655e-05	0.0187074	exon	CpG_Island
chr15	28520534	HERC2	92.4879	1.78696	100	0	1.12696e-05	0.0187074	intron	InterCpgi
chr7	45163472	-	45.253	4.73467	17.8367	4.17489	1.12612e-05	0.0187074	intergenic	InterCpgi
chr20	23144929	-	45.3774	3.09644	75.9866	4.08041	1.13002e-05	0.0187304	intergenic	InterCpgi
chr1	10623708	PEX14	83.6065	7.7181	32.1357	7.92796	1.12947e-05	0.0187304	intron	InterCpgi
chr17	20013841	SPECC1	96.627	2.18254	74.7442	9.33679	1.13502e-05	0.0187993	exon	InterCpgi
chr2	177040196	LOC401022	48.5043	5.37237	80.8778	2.99164	1.13814e-05	0.0188169	exon	south_shore
chr1	15291675	KAZ	21.2287	1.99961	6.96429	1.74539	1.13771e-05	0.0188169	intron	InterCpgi
chr1	17263163	CROCC	68.6016	4.37835	51.5965	10.1738	1.13861e-05	0.0188169	exon	InterCpgi
chr9	132360367	-	66.3949	6.77732	95.2381	2.74929	1.14175e-05	0.0188496	intergenic	south_shore
chr2	133426197	LYPD1	6.27882	1.47542	20.4512	4.64279	1.14312e-05	0.0188496	utr5	north_shore
chr19	14288413	LPHN1	94.9915	2.27442	76.5837	7.43371	1.14257e-05	0.0188496	exon	InterCpgi
chr5	141002027	DIAPH1	45.9695	3.23389	69.1344	6.20796	1.15144e-05	0.0189587	intron	south_shelf
chr5	141002027	HDAC3	45.9695	3.23389	69.1344	6.20796	1.15144e-05	0.0189587	intron	south_shelf
chr21	47640707	LSS	77.108	3.91608	46.4277	4.8685	1.15125e-05	0.0189587	intron	InterCpgi
chr10	131691965	EBF3	37.7974	3.78536	62.0718	4.0991	1.15569e-05	0.0190007	intron	north_shelf
chr12	123470824	PITPNM2	100	0	88.7226	4.23041	1.15506e-05	0.0190007	exon	CpG_Island
chr1	201123103	TMEM9	2.15591	0.953626	8.68805	2.93446	1.15927e-05	0.0190316	utr5	north_shore
chr12	433895	KDM5A	95.4783	1.35619	69.1969	8.33887	1.15898e-05	0.0190316	intron	InterCpgi
chr1	94054823	LOC100129046	99.0783	0.921659	86.3222	3.2376	1.16347e-05	0.0190865	exon	InterCpgi
chr1	94054823	BCAR3	99.0783	0.921659	86.3222	3.2376	1.16347e-05	0.0190865	exon	InterCpgi
chr17	56350195	MPO	54.2077	4.49316	79.4989	1.75847	1.16518e-05	0.0191005	exon	InterCpgi
chr2	43452149	LOC100129726	0.892857	0.892857	10.6824	1.76437	1.16809e-05	0.0191342	exon	CpG_Island
chr2	43452149	ZFP36L2	0.892857	0.892857	10.6824	1.76437	1.16809e-05	0.0191342	exon	CpG_Island
chr1	159902334	IGSF9	41.348	4.77716	11.7927	5.18041	1.17112e-05	0.0191698	exon	south_shelf
chr13	113111939	-	38.382	5.72088	68.6343	3.59903	1.17358e-05	0.0191819	intergenic	south_shelf
chr9	82800407	-	62.2488	4.14474	88.1548	5.58415	1.17332e-05	0.0191819	intergenic	InterCpgi
chr6	51275461	-	52.0414	10.2541	98.5294	1.47059	1.1747e-05	0.0191862	intergenic	InterCpgi
chr17	30824991	MYO1D	46.9048	3.44149	26.3636	4.68351	1.18102e-05	0.0192754	intron	south_shore
chr8	145011867	PLEC	39.4127	5.21421	75.9676	3.42362	1.18565e-05	0.0192805	intron	south_shelf
chr3	182897613	MCF2L2	30.2564	5.91198	63.9394	6.14337	1.18518e-05	0.0192805	intron	south_shore
chr10	118500958	HSPA12A	0	0	6.50246	3.34694	1.18475e-05	0.0192805	intron	CpG_Island
chr17	40945996	CNTD1	98.6646	0.864931	85.3571	2.74108	1.18463e-05	0.0192805	intron	InterCpgi
chr17	40945996	WNK4	98.6646	0.864931	85.3571	2.74108	1.18463e-05	0.0192805	intron	InterCpgi
chr19	47506423	GRLF1	50.0061	6.96201	12.2608	5.47578	1.18336e-05	0.0192805	utr3	north_shore
chr7	128177519	-	2.85305	1.26102	18.0823	6.77688	1.18924e-05	0.0193249	intergenic	InterCpgi
chr5	133890423	PHF15	6.90938	2.68801	32.7381	1.49798	1.19309e-05	0.0193674	intron	InterCpgi
chr8	96360893	-	21.8575	1.7774	43.1409	4.45661	1.19482e-05	0.0193674	intergenic	InterCpgi
chr3	159271939	SCHIP1	100	0	83.0159	2.59124	1.19533e-05	0.0193674	intron	InterCpgi
chr3	159271939	IQCJ-SCHIP1	100	0	83.0159	2.59124	1.19533e-05	0.0193674	intron	InterCpgi
chr19	18377012	KIAA1683	77.3881	3.90338	49.4551	3.90566	1.19487e-05	0.0193674	exon	InterCpgi
chr17	73056707	KCTD2	17.135	3.94438	0	0	1.19709e-05	0.019382	intron	InterCpgi
chr20	60688761	-	36.5828	3.58694	60.3098	6.05897	1.20135e-05	0.0193933	intergenic	InterCpgi
chr4	20465236	SLIT2	82.9329	1.36181	100	0	1.20154e-05	0.0193933	intron	InterCpgi
chr1	10829720	CASZ1	98.5714	0.922139	82.6716	6.0994	1.20019e-05	0.0193933	utr5	InterCpgi
chr19	42621494	POU2F2	88.7874	3.38413	66.6506	1.33689	1.20213e-05	0.0193933	exon	InterCpgi
chr9	100336600	TMOD1	82.5411	5.7024	38.4524	11.0714	1.20176e-05	0.0193933	intron	InterCpgi
chr17	76356072	SOCS3	0	0	13.1319	4.81544	1.20641e-05	0.0194342	utr5	CpG_Island
chr3	196739004	MFI2	68.1341	1.87291	48.7716	3.65181	1.20559e-05	0.0194342	intron	InterCpgi
chr2	102759467	-	0	0	7.6913	2.65261	1.20978e-05	0.0194744	utr5	CpG_Island
chr2	138846880	-	88.444	3.17017	100	0	1.21204e-05	0.0194969	intergenic	InterCpgi
chr10	134527173	INPP5A	68.847	4.7725	97.2953	1.56269	1.21428e-05	0.0195082	intron	north_shore
chr17	46797740	NCRNA00253	69.7866	2.18468	83.1668	3.21823	1.21449e-05	0.0195082	intergenic	south_shore
chr10	29421277	-	19.8798	4.68346	54.6581	5.08547	1.21595e-05	0.0195176	intergenic	InterCpgi
chr17	36771514	-	97.7489	1.47695	71.7857	8.93703	1.2228e-05	0.0196134	intergenic	InterCpgi
chr3	128212031	GATA2	2.91005	1.51313	17.7323	1.96124	1.22416e-05	0.0196212	promoter	CpG_Island
chr16	67208903	NOL3	66.0352	6.79878	87.8571	4.54569	1.22872e-05	0.01968	intron	south_shore
chr19	1203149	STK11	40.1597	3.06159	18.6936	3.4638	1.23012e-05	0.0196884	intergenic	north_shelf
chr2	8684306	-	12.1046	2.52613	37.2321	6.89507	1.23149e-05	0.0196963	intergenic	InterCpgi
chr6	170592747	DLL1	99.1071	0.892857	85.8038	2.30418	1.23491e-05	0.0197369	exon	CpG_Island
chr12	121973990	KDM2B	2.50712	1.41851	8.34416	5.72961	1.24212e-05	0.0198379	intron	north_shore
chr15	96909551	-	30.1147	5.31141	0	0	1.25383e-05	0.0200106	intergenic	north_shore
chr1	196440283	KCNT2	83.6109	1.50546	66.6742	6.16282	1.25708e-05	0.0200481	intron	InterCpgi
chr9	130325644	FAM129B	59.816	3.60731	82.8272	5.0987	1.26263e-05	0.02008	intron	InterCpgi
chr16	25711701	HS3ST4	60.9283	1.88122	87.4598	4.37823	1.26267e-05	0.02008	intron	InterCpgi
chrX	27827269	MAGEB10	95.9842	1.15637	89.3465	3.58363	1.26156e-05	0.02008	utr5	InterCpgi
chr4	185578938	CCDC111	45.8298	8.40855	20.4167	6.8592	1.2601e-05	0.02008	utr5	InterCpgi
chr2	97387984	LMAN2L	54.7437	2.07425	70.5049	2.68477	1.26378e-05	0.0200833	intron	InterCpgi
chr12	125270861	SCARB1	67.1376	4.71809	31.5914	2.90385	1.26499e-05	0.0200882	intron	InterCpgi
chr21	9826546	-	37.4678	3.57988	13.6736	5.4079	1.26931e-05	0.0201386	intergenic	south_shore
chr15	55000271	-	66.7797	2.012	38.1611	4.17902	1.27176e-05	0.0201386	intergenic	InterCpgi
chr15	65155261	PLEKHO2	75.7812	3.85449	57.1429	14.2857	1.27107e-05	0.0201386	intron	InterCpgi
chr1	209032510	-	92.19	3.89991	59.7398	1.3369	1.2707e-05	0.0201386	intergenic	InterCpgi
chr2	223169575	CCDC140	13.7263	2.47752	41.7038	5.94506	1.27307e-05	0.020145	utr3	south_shore
chr10	70569044	-	24.9947	2.25808	51.8541	4.95134	1.27466e-05	0.0201558	intergenic	InterCpgi
chr16	1143774	C1QTNF8	45.8272	4.31001	79.2694	3.91715	1.27793e-05	0.0201712	exon	CpG_Island
chr9	76812916	-	100	0	87.1189	5.137	1.27834e-05	0.0201712	intergenic	InterCpgi
chrX	31239899	DMD	97.9076	1.40461	71.9208	5.29031	1.27667e-05	0.0201712	intron	InterCpgi
chr22	23864345	-	0	0	10.5426	3.5641	1.28089e-05	0.0201972	intergenic	CpG_Island
chrX	151142944	GABRE	44.8436	5.18563	15.553	1.26728	1.28424e-05	0.0202358	intron	CpG_Island
chr14	23815982	SLC22A17	84.0744	3.28724	99.4186	0.581395	1.29159e-05	0.0203372	exon	CpG_Island
chr19	46215997	FBXO46	62.2293	6.52658	26.8831	4.5378	1.2928e-05	0.0203419	exon	CpG_Island
chr16	60393503	-	72.8501	5.29555	32.7797	8.69708	1.29552e-05	0.0203704	exon	InterCpgi
chr18	77202234	NFATC1	81.1085	6.77572	99.1935	0.806452	1.29765e-05	0.0203895	utr5	CpG_Island
chr22	34207825	LARGE	25.6598	3.39842	47.2508	5.03098	1.30057e-05	0.0204067	utr5	InterCpgi
chr9	137277734	RXRA	23.5017	1.62748	42.251	1.99395	1.30009e-05	0.0204067	utr5	InterCpgi
chr11	6651668	DCHS1	92.4454	4.73937	61.4052	7.67529	1.30435e-05	0.0204517	exon	CpG_Island
chr1	30180116	-	0	0	11.9888	1.63208	1.30601e-05	0.0204633	intergenic	InterCpgi
chr12	92353203	-	28.5239	11.9457	97.631	1.37699	1.30793e-05	0.0204647	intergenic	InterCpgi
chr5	34683934	RAI14	95.4147	1.83837	74.3357	5.38507	1.30749e-05	0.0204647	utr5	InterCpgi
chr22	37809136	ELFN2	65.8318	4.90971	94.494	3.23639	1.31206e-05	0.0204796	utr5	InterCpgi
chr12	38551722	-	30.2745	4.22084	54.1625	3.76636	1.31269e-05	0.0204796	intergenic	InterCpgi
chr14	20974410	RNASE10	80.9782	5.40032	98.7805	1.21951	1.31382e-05	0.0204796	intergenic	InterCpgi
chr8	22549365	EGR3	0	0	4.23613	1.63872	1.31344e-05	0.0204796	utr5	CpG_Island
chr1	10056241	RBP7	93.8995	0.663479	81.9466	5.4552	1.3153e-05	0.0204796	promoter	north_shore
chr8	37690411	GPR124	99.2063	0.793651	80.5983	8.2906	1.31338e-05	0.0204796	intron	InterCpgi
chr7	157406348	PTPRN2	19.5038	5.50869	0	0	1.31493e-05	0.0204796	intron	CpG_Island
chr19	835165	-	61.0932	4.42475	92.1717	2.65252	1.32372e-05	0.0205791	intergenic	north_shore
chrX	39770203	-	96.7075	0.89192	86.719	3.39967	1.32446e-05	0.0205791	intergenic	InterCpgi
chr16	49869763	-	13.2705	2.25113	0.925926	0.925926	1.32436e-05	0.0205791	utr5	north_shelf
chr22	24571494	CABIN1	8.89134	1.51796	23.7288	4.98154	1.32816e-05	0.0206178	intron	InterCpgi
chr20	60576397	TAF4	73.5627	3.63868	47.8742	2.76787	1.32879e-05	0.0206178	intron	InterCpgi
chr13	112997643	-	92.2619	3.90324	68.8988	2.73178	1.33115e-05	0.0206401	intergenic	CpG_Island
chr4	1161681	SPON2	45.7533	3.68546	73.1452	4.7178	1.33904e-05	0.0207049	intron	CpG_Island
chr1	144879422	PDE4DIP	31.6464	2.07445	50.7346	5.43067	1.33821e-05	0.0207049	exon	InterCpgi
chr1	6079971	KCNAB2	46.0035	3.32847	23.4896	3.71643	1.33735e-05	0.0207049	utr5	InterCpgi
chr10	5566936	CALML3	29.1826	4.66823	2.17391	2.17391	1.33887e-05	0.0207049	utr5	north_shore
chr20	61022970	-	22.1094	2.28187	44.5595	11.8911	1.3421e-05	0.0207236	intergenic	InterCpgi
chr19	5107685	KDM4B	72.9168	4.22301	41.1508	4.99575	1.34174e-05	0.0207236	intron	north_shelf
chr6	36765018	CPNE5	94.9782	1.14579	86.9307	5.13319	1.34526e-05	0.0207294	intron	InterCpgi
chr15	62120430	-	100	0	84.2045	5.45888	1.34466e-05	0.0207294	intergenic	InterCpgi
chr10	1641163	ADARB2	66.3835	6.07055	35.0296	3.70131	1.34403e-05	0.0207294	intron	InterCpgi
chrX	150067397	CD99L2	31.1683	3.39779	3.57143	3.57143	1.35083e-05	0.0208009	promoter	CpG_Island
chr17	73056726	KCTD2	17.0594	3.95251	0	0	1.35412e-05	0.0208372	intron	InterCpgi
chr2	163473857	KCNH7	81.7965	0.821089	74.1333	0.77764	1.35736e-05	0.0208595	intron	InterCpgi
chr19	8531470	HNRNPM	69.7655	5.01849	36.6395	6.92224	1.35744e-05	0.0208595	intron	InterCpgi
chr10	131767571	-	19.4573	2.42419	44.8179	2.13706	1.35933e-05	0.0208743	intergenic	CpG_Island
chr4	1808883	FGFR3	31.1917	3.61432	63.213	7.10692	1.36271e-05	0.0208974	exon	south_shore
chr19	3964935	DAPK3	84.8293	3.63955	97.6058	1.54005	1.36226e-05	0.0208974	exon	CpG_Island
chr19	3964935	MIR637	84.8293	3.63955	97.6058	1.54005	1.36226e-05	0.0208974	exon	CpG_Island
chr16	7307129	RBFOX1	70.6285	2.63178	88.0028	2.08102	1.36473e-05	0.0209141	intron	InterCpgi
chr5	140182189	PCDHA3	14.2063	4.08223	51.8837	10.1275	1.36722e-05	0.0209196	exon	CpG_Island
chr5	140182189	PCDHA4	14.2063	4.08223	51.8837	10.1275	1.36722e-05	0.0209196	exon	CpG_Island
chr5	140182189	PCDHA2	14.2063	4.08223	51.8837	10.1275	1.36722e-05	0.0209196	exon	CpG_Island
chr5	140182189	PCDHA1	14.2063	4.08223	51.8837	10.1275	1.36722e-05	0.0209196	exon	CpG_Island
chr16	72137990	DHX38	99.2817	0.4655	92.733	2.64786	1.3679e-05	0.0209196	exon	InterCpgi
chr1	6633883	TAS1R1	41.4004	1.46472	18.9485	6.92156	1.36736e-05	0.0209196	intron	InterCpgi
chr13	31272855	-	100	0	92.955	3.48826	1.37111e-05	0.0209268	intergenic	InterCpgi
chr17	75903773	-	30.5011	6.20952	3.01003	1.86713	1.37118e-05	0.0209268	intergenic	InterCpgi
chr10	133457611	-	48.9077	4.8196	13.6616	6.59864	1.37013e-05	0.0209268	intergenic	north_shore
chr12	116919944	-	24.1922	1.93818	49.2159	6.85408	1.37447e-05	0.0209341	intergenic	InterCpgi
chr6	36628633	-	2.82823	0.870694	12.1346	4.47159	1.37416e-05	0.0209341	intergenic	CpG_Island
chr11	113660244	-	96.6969	1.22578	77.9566	4.72747	1.37338e-05	0.0209341	intergenic	north_shore
chr7	1519635	INTS1	86.8564	2.75722	100	0	1.3769e-05	0.0209425	intron	south_shore
chr11	64670941	ATG2A	90.3572	2.31356	100	0	1.37663e-05	0.0209425	promoter	InterCpgi
chr3	49941352	MST1R	14.0099	2.67061	36.8269	5.43494	1.37857e-05	0.0209537	promoter	CpG_Island
chr1	46641701	TSPAN1	98.5714	1.42857	78.4615	3.26357	1.38297e-05	0.0210062	utr5	InterCpgi
chr13	23734397	-	0	0	4.51153	2.60488	1.38562e-05	0.0210323	intergenic	CpG_Island
chr19	1091489	POLR2E	49.971	4.05066	17.8479	6.57509	1.38684e-05	0.0210364	intron	north_shore
chr22	44778919	-	42.6616	8.30978	81.8452	2.34975	1.40116e-05	0.0212392	intergenic	InterCpgi
chr1	201123133	TMEM9	0.348432	0.348432	4.86486	2.12892	1.4038e-05	0.0212432	utr5	north_shore
chr1	33267738	YARS	83.1293	1.27995	70.2388	4.83169	1.40427e-05	0.0212432	intron	InterCpgi
chr1	15317670	KAZ	98.8075	0.77072	89.3697	4.77344	1.40379e-05	0.0212432	intron	InterCpgi
chr3	183260221	KLHL6	88.9305	1.82556	98.9637	0.60143	1.40537e-05	0.0212454	intron	InterCpgi
chr1	26841609	-	84.8202	2.17421	68.3168	4.26278	1.41584e-05	0.0213892	intergenic	InterCpgi
chr11	1159142	-	35.9295	3.89747	66.163	6.44825	1.41931e-05	0.0214126	intron	south_shelf
chr8	57017422	-	62.7473	6.31217	25.6782	4.24403	1.41885e-05	0.0214126	intergenic	InterCpgi
chr5	83889438	-	92.4119	1.3112	74.0823	3.08588	1.42035e-05	0.021414	intergenic	InterCpgi
chr20	62085630	KCNQ2	0	0	5.82665	2.05936	1.42761e-05	0.0215089	intron	CpG_Island
chr10	105338795	NEURL	20.1712	2.70925	53.0259	8.45925	1.42883e-05	0.0215128	intron	InterCpgi
chr1	110754763	KCNC4	29.9366	3.80544	57.9582	6.36217	1.43159e-05	0.0215398	exon	CpG_Island
chr21	47580847	-	64.3993	7.54234	97.6553	1.54665	1.4371e-05	0.0216081	intergenic	CpG_Island
chr6	158770095	TULP4	97.2556	1.42983	86.1483	1.8789	1.44387e-05	0.0216953	intron	InterCpgi
chr17	40260199	DHX58	11.1998	2.15509	29.2956	1.21123	1.44781e-05	0.0217297	intron	south_shore
chrX	125371803	-	86.3007	3.33525	100	0	1.44842e-05	0.0217297	intergenic	InterCpgi
chr18	59976262	-	62.778	4.77047	28.9272	9.90812	1.44908e-05	0.0217297	intergenic	InterCpgi
chr8	850205	-	75.907	6.27445	100	0	1.45192e-05	0.0217577	intergenic	CpG_Island
chr5	178685943	ADAMTS2	26.435	3.34972	57.6282	3.64934	1.45671e-05	0.0218149	intron	south_shore
chr22	51160635	SHANK3	73.2748	4.05378	96.2567	2.25826	1.45832e-05	0.0218172	exon	south_shore
chr1	16951253	CROCCP2	29.381	2.65027	8.06556	1.72372	1.45882e-05	0.0218172	intergenic	InterCpgi
chr9	138617528	KCNT1	57.4411	5.0623	89.7321	3.4484	1.4654e-05	0.0218717	intron	InterCpgi
chr13	98611861	IPO5	98.9796	1.02041	85.2976	8.7904	1.46494e-05	0.0218717	utr5	InterCpgi
chrX	51075872	NUDT10	34.8152	4.37782	6.3317	2.3654	1.46409e-05	0.0218717	exon	CpG_Island
chr15	31622136	KLF13	63.9265	2.75204	42.0009	3.30279	1.46986e-05	0.021909	intron	south_shore
chr21	45755596	C21orf2	72.1737	5.21839	25.0613	8.51539	1.46957e-05	0.021909	intron	south_shore
chr1	18809629	KLHDC7A	91.2943	1.63667	100	0	1.47154e-05	0.0219195	exon	CpG_Island
chr1	27119097	PIGV	90.6776	1.22191	81.9683	1.11945	1.47273e-05	0.0219226	intron	InterCpgi
chr16	19896983	GPRC5B	4.38312	2.55521	27.4491	4.56825	1.47648e-05	0.0219616	promoter	CpG_Island
chr19	3638347	PIP5K1C	91.499	2.24468	100	0	1.47732e-05	0.0219616	intron	south_shore
chr2	96774493	-	15.6926	4.39031	53.2684	6.45011	1.48221e-05	0.0219982	intergenic	InterCpgi
chr4	21672525	KCNIP4	97.4117	1.12696	76.9022	6.19197	1.48155e-05	0.0219982	utr5	InterCpgi
chr3	103571274	-	90.767	1.90642	71.7389	4.9826	1.48273e-05	0.0219982	intergenic	InterCpgi
chr20	54580053	CBLN4	0	0	6.51059	2.81544	1.48617e-05	0.0220345	utr5	CpG_Island
chr12	100688685	SCYL2	41.1179	3.57961	72.9058	6.21227	1.48909e-05	0.0220486	intron	InterCpgi
chr2	113056726	ZC3H6	76.506	2.73529	55.5761	5.09998	1.48827e-05	0.0220486	intron	InterCpgi
chr11	76013440	-	88.2	3.41854	100	0	1.49264e-05	0.0220592	intergenic	InterCpgi
chr13	31164598	-	88.9146	3.54862	100	0	1.49115e-05	0.0220592	intergenic	InterCpgi
chr22	42315601	-	6.53837	1.48212	0	0	1.49293e-05	0.0220592	intergenic	CpG_Island
chr11	49289234	-	90.9723	1.32603	74.7755	1.92081	1.49375e-05	0.0220592	intergenic	InterCpgi
chr13	91978545	-	55.4437	3.72058	77.2786	3.61035	1.49729e-05	0.022092	intergenic	InterCpgi
chr5	2536992	-	98.5871	0.912881	83.6349	4.17468	1.49841e-05	0.022092	intergenic	InterCpgi
chr4	87438576	-	63.6325	10.4462	10.1316	5.6735	1.49895e-05	0.022092	intergenic	InterCpgi
chr2	74740510	TLX2	0	0	11.4871	3.41967	1.50113e-05	0.0220939	promoter	CpG_Island
chr19	47589744	ZC3H4	100	0	87.3352	4.89399	1.50204e-05	0.0220939	exon	InterCpgi
chr5	157078465	SOX30	92.902	1.3428	64.6594	8.50329	1.50191e-05	0.0220939	exon	CpG_Island
chr2	74357872	-	17.5587	3.61786	3.22841	2.24543	1.50941e-05	0.022172	intergenic	CpG_Island
chr16	81694793	CMIP	33.6615	2.71329	16.7527	3.78348	1.51059e-05	0.022172	intron	InterCpgi
chr12	121961589	KDM2B	49.932	4.06663	27.8274	4.69556	1.51231e-05	0.022172	intron	InterCpgi
chr2	3389653	TTC15	91.9008	3.74278	54.6861	13.0748	1.51108e-05	0.022172	utr5	north_shore
chr2	20824498	HS1BP3	77.6744	10.9375	10.7143	10.7143	1.51224e-05	0.022172	exon	InterCpgi
chr16	10853153	NUBP1	52.046	3.08885	81.2117	5.67305	1.51485e-05	0.0221801	intron	InterCpgi
chr6	5784111	-	100	0	93.6252	2.73102	1.51442e-05	0.0221801	intergenic	InterCpgi
chr10	134898918	GPR123	36.9843	8.01815	82.7191	7.03306	1.5232e-05	0.0222006	intergenic	south_shore
chr10	94179920	-	23.7384	3.54804	55.2231	3.08748	1.52049e-05	0.0222006	intergenic	north_shore
chr10	77156716	NCRNA00245	19.5115	2.49127	41.6896	4.86716	1.51984e-05	0.0222006	intergenic	CpG_Island
chrX	16921038	-	35.1183	2.82631	60.0922	3.37383	1.52024e-05	0.0222006	intergenic	InterCpgi
chr13	23094230	-	82.2415	2.75468	96.8344	1.92908	1.52163e-05	0.0222006	intergenic	InterCpgi
chr8	101985919	-	99.1597	0.840336	83.508	5.25762	1.52236e-05	0.0222006	intergenic	InterCpgi
chr1	11388299	-	59.1649	3.68555	24.1773	7.85276	1.51819e-05	0.0222006	intergenic	InterCpgi
chr9	130585280	ENG	29.6115	3.56804	55.1676	2.85621	1.52424e-05	0.0222012	intron	InterCpgi
chr15	40544770	C15orf56	2.84647	1.23857	16.8528	3.72121	1.52734e-05	0.0222319	utr5	CpG_Island
chr15	40544770	PAK6	2.84647	1.23857	16.8528	3.72121	1.52734e-05	0.0222319	utr5	CpG_Island
chr2	3424513	TTC15	93.5506	1.98688	67.9167	4.14578	1.52921e-05	0.0222446	intron	InterCpgi
chr12	133126623	FBRSL1	19.6913	3.52	56.0714	8.88561	1.53242e-05	0.0222624	intron	south_shore
chr11	121593791	-	1.84767	0.913566	19.5437	9.2631	1.53208e-05	0.0222624	intergenic	InterCpgi
chr3	124860672	SLC12A8	3.63946	1.74401	28.0393	3.06395	1.54063e-05	0.0223117	intron	CpG_Island
chr5	153855257	HAND1	4.40267	2.77266	29.0331	3.78643	1.5386e-05	0.0223117	utr3	CpG_Island
chr10	30804482	-	29.1074	1.26801	44.7761	3.66316	1.54181e-05	0.0223117	intergenic	InterCpgi
chr1	9262475	-	28.7711	2.23933	46.6951	3.893	1.53976e-05	0.0223117	intergenic	south_shelf
chr14	105352668	KIAA0284	99.5536	0.446429	85.5655	4.45684	1.53947e-05	0.0223117	exon	south_shore
chr10	130511408	-	91.4125	3.26799	61.5329	4.52271	1.5418e-05	0.0223117	intergenic	south_shelf
chr16	1870991	HAGH	78.4787	2.02992	98.6842	1.31579	1.54371e-05	0.0223247	intron	south_shore
chr1	2426364	PLCH2	49.758	4.61898	75.7526	4.34422	1.54666e-05	0.0223487	exon	InterCpgi
chr10	127887036	ADAM12	50.801	2.8474	31.6344	2.94345	1.54737e-05	0.0223487	intron	InterCpgi
chr3	126854768	-	1.77489	1.30661	12.7778	1.46986	1.55605e-05	0.0224306	intergenic	CpG_Island
chr1	37061754	-	85.985	1.72651	62.7514	7.48001	1.55523e-05	0.0224306	intergenic	InterCpgi
chr5	1053630	SLC12A7	92.9703	2.04089	68.2143	13.3041	1.556e-05	0.0224306	intron	CpG_Island
chr9	136664141	VAV2	85.9458	2.54468	100	0	1.55787e-05	0.0224423	intron	InterCpgi
chr18	44046710	-	96.7563	1.09684	86.4029	5.02482	1.56464e-05	0.0225253	intergenic	InterCpgi
chr8	144487719	-	10.6518	1.78739	0.714286	0.714286	1.56703e-05	0.0225452	intergenic	north_shore
chr4	153903223	-	59.2435	3.57333	28.0995	3.56042	1.57478e-05	0.0226421	intergenic	InterCpgi
chr19	20843285	ZNF626	81.6474	3.06367	98.4127	1.5873	1.57804e-05	0.0226643	intron	InterCpgi
chr12	83705696	-	88.8499	2.44191	100	0	1.57835e-05	0.0226643	intergenic	InterCpgi
chr16	112062	RHBDF1	32.8449	4.09328	63.0551	5.82679	1.58482e-05	0.0227188	intron	CpG_Island
chr1	179185979	ABL2	63.3465	4.11807	42.1513	1.56177	1.58508e-05	0.0227188	intron	InterCpgi
chr21	11169246	-	75.744	3.84061	51.3907	6.93186	1.58519e-05	0.0227188	intergenic	InterCpgi
chr12	121077351	CABP1	65.2089	4.2403	38.6128	3.98484	1.58638e-05	0.0227196	promoter	north_shore
chr8	1895512	ARHGEF10	44.8234	5.55329	8.07692	4.68695	1.58729e-05	0.0227196	intron	south_shore
chr14	74975984	LTBP2	89.7731	2.19566	71.0417	3.95833	1.59183e-05	0.0227701	exon	InterCpgi
chr15	65688662	IGDCC4	74.168	2.10581	87.1978	3.31866	1.59418e-05	0.0227892	intron	south_shore
chr11	1995472	-	10.0404	1.60448	33.7451	7.82866	1.59831e-05	0.0228335	intergenic	InterCpgi
chr17	870496	NXN	91.5714	3.04093	64.9306	5.65237	1.60257e-05	0.0228798	intron	InterCpgi
chr6	144329713	PLAGL1	13.9683	4.03983	41.2126	7.79407	1.60527e-05	0.0229037	promoter	CpG_Island
chr6	144329713	HYMAI	13.9683	4.03983	41.2126	7.79407	1.60527e-05	0.0229037	promoter	CpG_Island
chr19	3369816	NFIC	14.246	3.70538	0.833333	0.833333	1.6103e-05	0.0229608	intron	CpG_Island
chr22	31503315	SELM	0.634921	0.634921	11.7003	1.97843	1.61477e-05	0.0230098	intron	CpG_Island
chr19	1009130	GRIN3B	68.265	5.54353	92.1052	1.69471	1.61959e-05	0.0230345	intron	CpG_Island
chr1	1231146	ACAP3	75.791	4.7948	98.9796	1.02041	1.61824e-05	0.0230345	exon	south_shore
chr1	46777389	UQCRH	95.6679	2.5599	67.128	6.12692	1.61903e-05	0.0230345	intron	InterCpgi
chr9	106407757	-	54.7592	2.45118	33.2662	5.45646	1.62133e-05	0.0230445	intergenic	InterCpgi
chr9	129100540	FAM125B	22.9147	3.87451	4.76113	0.524199	1.6243e-05	0.0230721	intron	CpG_Island
chr2	232480091	-	24.778	4.19581	44.7181	4.90713	1.62595e-05	0.0230809	intergenic	south_shore
chr2	23910589	KLHL29	42.1077	2.79889	66.7956	4.85857	1.63124e-05	0.0231208	intron	north_shelf
chr7	56357297	-	97.9365	1.57935	81.0484	8.12311	1.63028e-05	0.0231208	intergenic	south_shore
chr19	16369575	-	31.9441	2.77004	13.7689	1.06046	1.63187e-05	0.0231208	intergenic	InterCpgi
chr9	10449451	PTPRD	39.8205	3.41611	70.4172	6.09815	1.63866e-05	0.0231778	utr5	InterCpgi
chr14	105054171	C14orf180	2.13904	1.42443	23.4207	2.4343	1.63901e-05	0.0231778	exon	north_shore
chr3	19737323	-	95.9524	1.62068	77.4892	7.1931	1.63859e-05	0.0231778	intergenic	InterCpgi
chr7	110688123	IMMP2L	99.3386	0.438707	93.8457	4.32934	1.64039e-05	0.0231827	intron	InterCpgi
chr1	119550760	-	67.864	4.27038	96.4286	3.57143	1.642e-05	0.0231909	intergenic	CpG_Island
chr1	171370590	-	56.2182	2.18328	76.791	4.14806	1.64799e-05	0.023246	intergenic	InterCpgi
chr18	6968381	LAMA1	40.6542	3.9509	12.8084	5.36421	1.64702e-05	0.023246	intron	InterCpgi
chr14	104691856	-	44.5839	2.32923	28.2391	2.76956	1.6495e-05	0.0232527	intergenic	south_shore
chr17	29717876	RAB11FIP4	16.8497	1.97687	36.7764	7.54608	1.65206e-05	0.0232593	promoter	north_shore
chr6	43931891	-	78.1242	2.74148	48.4976	8.29884	1.65109e-05	0.0232593	intergenic	InterCpgi
chr1	63733653	-	99.7807	0.14282	96.0311	1.38925	1.65475e-05	0.0232678	intergenic	InterCpgi
chr7	152446047	-	98.0272	1.27449	81.9318	6.21131	1.65405e-05	0.0232678	intergenic	InterCpgi
chr17	33522441	AMAC1	1.84815	1.32313	27.7665	7.84183	1.66299e-05	0.023325	promoter	InterCpgi
chr1	20498545	PLA2G2C	41.236	2.59704	66.2958	5.67559	1.66223e-05	0.023325	intron	InterCpgi
chr7	554525	PDGFA	72.6987	2.36683	87.4726	2.33864	1.66087e-05	0.023325	intron	south_shelf
chr20	21489622	-	1.04618	0.702306	13.7251	5.79688	1.66119e-05	0.023325	intergenic	CpG_Island
chr10	2410241	-	15.3742	2.52217	0.909091	0.909091	1.66502e-05	0.0233389	intergenic	InterCpgi
chr1	46892911	-	16.2144	3.6145	34.3168	3.82809	1.66838e-05	0.0233702	intergenic	InterCpgi
chr20	52209208	-	2.00329	1.0034	13.3846	1.1583	1.66935e-05	0.0233702	intergenic	north_shore
chr19	44099042	ZNF576	12.1429	3.7414	0	0	1.67293e-05	0.0234057	exon	CpG_Island
chr19	44099042	IRGQ	12.1429	3.7414	0	0	1.67293e-05	0.0234057	exon	CpG_Island
chr20	62037218	-	12.1462	2.46076	0	0	1.67842e-05	0.0234494	intergenic	north_shore
chr10	30313846	KIAA1462	98.6364	0.88162	87.6608	3.68087	1.6792e-05	0.0234494	intron	InterCpgi
chr3	164841773	-	92.4463	1.43631	77.5954	2.14389	1.67836e-05	0.0234494	intergenic	InterCpgi
chr2	219866380	MIR375	16.9644	4.39832	46.8719	4.49143	1.68136e-05	0.023453	exon	CpG_Island
chr5	1860308	-	61.9231	9.86561	13.9583	6.15554	1.68156e-05	0.023453	intergenic	south_shore
chr6	2870398	MGC39372	51.5227	3.72714	19.1402	5.1468	1.69225e-05	0.0235875	intergenic	InterCpgi
chr4	1952272	WHSC1	100	0	89.3086	2.51105	1.69544e-05	0.0236024	intron	InterCpgi
chr16	34490099	-	81.8174	2.97238	59.2839	4.21329	1.69496e-05	0.0236024	intergenic	InterCpgi
chr2	177017124	HOXD4	61.8932	4.52763	89.1936	3.90472	1.69988e-05	0.0236495	intron	south_shore
chr5	105542024	-	34.2304	3.33988	71.2363	7.86033	1.70576e-05	0.0237166	intergenic	InterCpgi
chr17	66204048	-	88.7598	2.0039	99.1803	0.819672	1.71505e-05	0.023816	intergenic	south_shore
chr1	22420915	-	83.3878	4.0163	61.3808	4.44793	1.71495e-05	0.023816	intergenic	InterCpgi
chr9	29881120	-	78.811	4.16827	95.0584	2.36434	1.71615e-05	0.0238165	intergenic	InterCpgi
chr7	127906207	-	64.7212	6.25871	34.6963	9.09405	1.71853e-05	0.0238347	intergenic	InterCpgi
chr19	4087881	-	56.4162	6.49851	88.373	3.39906	1.72721e-05	0.0239352	intergenic	north_shelf
chr10	77156309	NCRNA00245	10.5389	2.22237	27.5298	9.26093	1.73006e-05	0.0239352	intergenic	CpG_Island
chr17	80238224	-	100	0	91.7392	3.63769	1.73e-05	0.0239352	intergenic	InterCpgi
chr13	99772627	-	98.4962	1.50376	73.3514	5.55652	1.72972e-05	0.0239352	intergenic	InterCpgi
chr18	77155242	NFATC1	2.80931	1.18666	16.9596	2.10227	1.73347e-05	0.0239676	promoter	CpG_Island
chr3	52529976	STAB1	6.90196	2.38249	25.6792	1.36395	1.73479e-05	0.023971	intron	InterCpgi
chr1	21306392	EIF4G3	50.2777	5.66898	84.8684	6.08923	1.74086e-05	0.0239783	intron	InterCpgi
chr19	38997909	RYR1	63.3873	3.40753	87.1118	7.14729	1.74605e-05	0.0239783	intron	InterCpgi
chr19	58879080	ZNF837	66.613	3.22738	85.7424	7.47019	1.74473e-05	0.0239783	utr3	CpG_Island
chr19	58879080	ZNF497	66.613	3.22738	85.7424	7.47019	1.74473e-05	0.0239783	utr3	CpG_Island
chr1	161358014	-	39.8958	3.94743	58.1645	5.2838	1.74515e-05	0.0239783	intergenic	north_shore
chr1	155165088	MUC1	0.680272	0.680272	16.4262	4.59469	1.74502e-05	0.0239783	intergenic	CpG_Island
chr7	27179091	-	86.2889	2.70415	99.0385	0.961538	1.74433e-05	0.0239783	intergenic	CpG_Island
chr2	62221239	COMMD1	86.5986	4.52641	66.1094	2.30327	1.74075e-05	0.0239783	intron	InterCpgi
chr7	1155374	C7orf50	95.2503	2.08835	75.0567	8.81492	1.74053e-05	0.0239783	intron	CpG_Island
chr8	871988	-	35.7067	5.52674	6.39356	2.42148	1.74602e-05	0.0239783	intergenic	InterCpgi
chr1	77326380	-	67.3805	6.40658	28.7268	6.92552	1.73647e-05	0.0239783	intergenic	InterCpgi
chr19	21890907	-	48.9782	6.22161	87.4008	5.1444	1.75484e-05	0.0240678	intergenic	InterCpgi
chr9	125123362	-	32.1587	5.52387	66.3675	4.64752	1.7558e-05	0.0240678	intergenic	InterCpgi
chr3	134125271	-	2.40714	0.886236	14.2071	2.01549	1.75465e-05	0.0240678	intergenic	north_shore
chr11	63998225	VEGFB	0	0	6.73265	2.82818	1.75988e-05	0.0241089	utr5	CpG_Island
chr11	63998225	TRPT1	0	0	6.73265	2.82818	1.75988e-05	0.0241089	utr5	CpG_Island
chr11	63998225	DNAJC4	0	0	6.73265	2.82818	1.75988e-05	0.0241089	utr5	CpG_Island
chr18	13611958	C18orf1	0	0	14.4118	4.83583	1.76238e-05	0.0241284	utr5	InterCpgi
chr2	74743234	TLX2	0.291545	0.291545	7.62751	0.779414	1.76536e-05	0.0241543	exon	CpG_Island
chr12	124914382	NCOR2	42.9825	5.0545	8.9665	4.50093	1.76712e-05	0.0241637	intron	south_shelf
chr1	1225917	SCNN1D	97.3881	0.96794	87.779	5.41204	1.76977e-05	0.0241851	exon	north_shelf
chr10	13612438	-	97.4817	0.960603	81.7969	4.85638	1.77193e-05	0.0241998	intergenic	InterCpgi
chr1	202614046	SYT2	32.8711	2.35014	55.8681	4.57794	1.77866e-05	0.0242325	promoter	south_shore
chr2	114361521	DDX11L2	2.38095	2.38095	24.8825	4.6952	1.77808e-05	0.0242325	promoter	InterCpgi
chrX	77250139	ATP7A	78.7432	5.08369	100	0	1.77725e-05	0.0242325	intron	InterCpgi
chr4	80906420	ANTXR2	98.7013	1.2987	78.8228	4.78223	1.77696e-05	0.0242325	intron	InterCpgi
chr10	1285333	ADARB2	93.2898	1.16166	80.3379	3.93041	1.78298e-05	0.0242765	intron	south_shore
chr5	138299677	SIL1	44.3206	4.11797	72.1149	4.10445	1.78502e-05	0.0242895	intron	InterCpgi
chr17	43759217	-	23.5074	2.55266	41.5008	5.19295	1.78978e-05	0.0243247	utr5	InterCpgi
chr2	45160725	-	2.57784	0.988824	17.3855	4.76626	1.7896e-05	0.0243247	intergenic	south_shore
chr21	38647488	-	67.8179	3.46689	44.9074	4.40083	1.79157e-05	0.0243342	intergenic	InterCpgi
chrX	133335172	-	53.2689	4.47587	27.4623	4.01919	1.79905e-05	0.0244209	intergenic	InterCpgi
chr19	3925413	ATCAY	73.964	7.39169	23.3333	9.27406	1.80575e-05	0.0244971	utr3	InterCpgi
chr20	60708499	LSM14B	60.8722	2.64335	88.5531	4.76102	1.80854e-05	0.0245051	exon	InterCpgi
chr2	10614353	-	72.8659	5.66982	25.7533	8.56235	1.80829e-05	0.0245051	intergenic	InterCpgi
chr5	38446277	EGFLAM	14.4133	2.16697	1.80556	1.18667	1.81149e-05	0.0245302	utr5	InterCpgi
chr1	863632	SAMD11	96.1944	0.721689	84.051	4.38055	1.82094e-05	0.0246134	intron	south_shore
chr20	62194808	PRIC285	29.8151	4.21586	6.37769	2.86231	1.81969e-05	0.0246134	exon	CpG_Island
chr1	58194092	DAB1	63.5814	3.65014	40.5995	1.69328	1.82083e-05	0.0246134	utr5	InterCpgi
chr2	26408114	FAM59B	0	0	9.36172	2.6796	1.82399e-05	0.0246397	exon	CpG_Island
chr6	66633102	-	98.5261	0.955346	79.3703	6.58276	1.82649e-05	0.0246586	intergenic	InterCpgi
chr15	99655962	SYNM	7.0158	2.29984	30.7835	2.24386	1.82987e-05	0.0246744	intron	InterCpgi
chr8	121464963	MTBP	60.8931	5.65314	37.2776	2.64763	1.8293e-05	0.0246744	intron	InterCpgi
chr17	1957207	MIR212	13.6666	1.45981	40.8668	9.04793	1.83362e-05	0.0247101	intergenic	CpG_Island
chr17	1957207	HIC1	13.6666	1.45981	40.8668	9.04793	1.83362e-05	0.0247101	intergenic	CpG_Island
chr17	1957207	MIR132	13.6666	1.45981	40.8668	9.04793	1.83362e-05	0.0247101	intergenic	CpG_Island
chr9	139091944	LHX3	23.6251	2.44145	7.06975	0.550795	1.83897e-05	0.0247672	intron	CpG_Island
chr17	4379873	SPNS3	29.1787	2.10269	49.4144	4.03763	1.84038e-05	0.0247713	intron	InterCpgi
chrX	152830438	ATP2B3	91.015	1.5016	76.3464	2.25542	1.84226e-05	0.0247817	exon	InterCpgi
chr12	58025843	B4GALNT1	8.92348	3.39643	29.5158	3.31262	1.84354e-05	0.0247839	exon	CpG_Island
chr8	96705685	-	0.348432	0.348432	7.67413	2.86299	1.85104e-05	0.0248485	intergenic	InterCpgi
chr3	123149184	ADCY5	96.1517	1.17796	82.941	2.36222	1.84984e-05	0.0248485	intron	InterCpgi
chr19	1953286	C19orf34	66.1351	3.57941	40.3112	2.42333	1.85168e-05	0.0248485	utr5	north_shore
chr19	1953286	CSNK1G2	66.1351	3.57941	40.3112	2.42333	1.85168e-05	0.0248485	utr5	north_shore
chr17	79082446	BAIAP2	26.7742	3.20416	56.8633	8.36531	1.85873e-05	0.0249282	intron	north_shore
chr14	105887050	MTA1	1.38322	0.658085	16.9544	5.33977	1.86519e-05	0.0249876	promoter	InterCpgi
chr17	1401326	INPP5K	25.5113	2.14616	4.83871	4.83871	1.8654e-05	0.0249876	exon	InterCpgi
chr2	43022532	HAAO	88.6897	2.93087	100	0	1.86677e-05	0.0249897	intergenic	south_shelf
chr21	45245624	-	46.2041	4.3968	15.609	5.15919	1.86779e-05	0.0249897	intergenic	north_shore
chr16	427607	TMEM8A	68.1337	2.85487	47.9691	7.5665	1.872e-05	0.025031	intron	CpG_Island
chr16	427607	LOC100134368	68.1337	2.85487	47.9691	7.5665	1.872e-05	0.025031	intron	CpG_Island
chr9	137529779	COL5A1	74.0229	4.5664	91.5918	0.829149	1.87532e-05	0.0250599	intergenic	north_shelf
chr10	119304455	EMX2OS	5.86408	0.99737	18.8763	1.43112	1.87641e-05	0.0250599	exon	CpG_Island
chr10	119304455	EMX2	5.86408	0.99737	18.8763	1.43112	1.87641e-05	0.0250599	exon	CpG_Island
chrX	106846085	-	95.8092	1.60599	75.2265	6.41255	1.87795e-05	0.0250655	exon	InterCpgi
chr20	61049910	GATA5	11.5252	1.97783	25.6845	4.72076	1.88801e-05	0.0251676	intron	CpG_Island
chr18	73301004	-	90.7986	1.57928	98.6486	0.780203	1.88796e-05	0.0251676	intergenic	InterCpgi
chr19	3767425	MRPL54	89.7987	2.68833	64.1766	9.05141	1.88898e-05	0.0251676	utr3	CpG_Island
chr12	15501614	PTPRO	76.4997	4.55302	94.2921	2.6085	1.89253e-05	0.0251999	intron	InterCpgi
chr1	212750195	ATF3	67.4847	2.46081	82.3413	5.44461	1.89399e-05	0.0252043	utr5	InterCpgi
chr2	242744094	-	6.02706	2.31936	27.7733	3.77765	1.90643e-05	0.0253548	intergenic	south_shore
chr8	124086364	WDR67	38.6031	3.50803	68.8864	6.55147	1.91066e-05	0.025396	intron	south_shore
chr2	86829417	RNF103-VPS24	100	0	87.5299	5.28314	1.91507e-05	0.0254394	intron	InterCpgi
chr1	54470065	-	66.9163	4.99929	89.8201	2.1929	1.92022e-05	0.0254564	intergenic	InterCpgi
chr17	26092515	NOS2	89.9351	3.43092	100	0	1.91763e-05	0.0254564	intron	InterCpgi
chr2	198505432	RFTN2	49.776	2.25657	37.5573	1.84199	1.9209e-05	0.0254564	intron	InterCpgi
chr7	43789468	-	44.727	3.97532	19.1404	6.69297	1.9192e-05	0.0254564	intergenic	InterCpgi
chr17	44847153	WNT3	5.49645	1.66179	20.304	4.44121	1.92361e-05	0.0254621	exon	CpG_Island
chr18	18794894	-	89.7767	2.21537	67.4107	11.8982	1.92302e-05	0.0254621	intergenic	InterCpgi
chr16	85570508	-	11.0447	1.97938	33.2876	5.97033	1.92488e-05	0.0254638	intergenic	InterCpgi
chr22	46638155	PPARA	44.1411	4.88998	72.1783	2.98268	1.92705e-05	0.0254774	utr3	InterCpgi
chr9	140501305	ARRDC1	33.4712	5.07171	67.8434	3.61106	1.93438e-05	0.0254903	intron	south_shore
chr19	14262028	LPHN1	99.6139	0.3861	90.7029	2.38649	1.93715e-05	0.0254903	exon	CpG_Island
chr19	49990180	SNORD34	98.9439	0.689375	89.7487	2.53144	1.93466e-05	0.0254903	promoter	north_shore
chr19	49990180	SNORD35A	98.9439	0.689375	89.7487	2.53144	1.93466e-05	0.0254903	promoter	north_shore
chr19	49990180	SNORD33	98.9439	0.689375	89.7487	2.53144	1.93466e-05	0.0254903	promoter	north_shore
chr19	49990180	SNORD32A	98.9439	0.689375	89.7487	2.53144	1.93466e-05	0.0254903	promoter	north_shore
chr19	49990180	RPL13A	98.9439	0.689375	89.7487	2.53144	1.93466e-05	0.0254903	promoter	north_shore
chr19	49990180	RPL13AP5	98.9439	0.689375	89.7487	2.53144	1.93466e-05	0.0254903	promoter	north_shore
chr9	40716106	FAM74A3	91.8162	1.99877	79.1924	2.89677	1.93547e-05	0.0254903	exon	InterCpgi
chrX	119006641	NDUFA1	34.99	4.01818	5.04202	3.37881	1.93262e-05	0.0254903	promoter	south_shore
chrX	119006641	RNF113A	34.99	4.01818	5.04202	3.37881	1.93262e-05	0.0254903	promoter	south_shore
chr6	41650682	-	62.9287	4.89908	29.7002	6.43666	1.93086e-05	0.0254903	intergenic	CpG_Island
chr1	45581182	ZSWIM5	74.0014	8.20355	31.6258	7.44941	1.93449e-05	0.0254903	intron	InterCpgi
chr8	60674795	-	46.9189	10.9193	0	0	1.93602e-05	0.0254903	intergenic	InterCpgi
chr21	47582351	C21orf56	46.4512	11.4134	97.619	2.38095	1.94667e-05	0.0255553	intron	south_shore
chr22	49447718	-	38.7399	5.06494	65.5678	2.8726	1.94518e-05	0.0255553	intergenic	CpG_Island
chr3	37494143	ITGA9	4.75497	1.89034	26.8376	1.42854	1.9463e-05	0.0255553	intron	CpG_Island
chr4	2248976	-	93.1268	3.55144	68.0357	5.58922	1.9451e-05	0.0255553	intergenic	InterCpgi
chr20	61292754	SLCO4A1	38.6282	4.21223	9.32854	3.74579	1.953e-05	0.0256234	intron	south_shelf
chr11	19586253	NAV2	16.6864	3.54325	39.6237	4.98577	1.95571e-05	0.0256339	intron	InterCpgi
chr2	226080065	-	96.4872	1.53315	78.7383	2.57726	1.95609e-05	0.0256339	intergenic	InterCpgi
chr21	46876787	COL18A1	20.5965	5.89751	1.19048	1.19048	1.95768e-05	0.0256396	exon	south_shore
chr10	103070222	-	13.3941	2.18107	41.5476	3.45238	1.96827e-05	0.0257021	intergenic	north_shore
chr3	48595212	PFKFB4	6.31313	1.28239	28.8683	6.55262	1.97388e-05	0.0257021	promoter	south_shore
chr19	1836601	REXO1	44.9552	2.80963	69.0306	10.3212	1.97106e-05	0.0257021	intron	InterCpgi
chrX	129066799	-	22.7431	2.73988	46.3319	4.49241	1.96687e-05	0.0257021	intergenic	CpG_Island
chr4	121992065	C4orf31	9.26172	1.83093	25.3421	3.29288	1.97071e-05	0.0257021	utr5	CpG_Island
chr15	64904056	ZNF609	88.9561	2.57148	100	0	1.97208e-05	0.0257021	intron	InterCpgi
chr20	58326287	PHACTR3	0	0	8.3389	2.87451	1.9751e-05	0.0257021	intron	InterCpgi
chr12	52430704	-	0	0	5.18162	3.00715	1.96976e-05	0.0257021	promoter	CpG_Island
chrX	21392274	CNKSR2	32.8791	1.70873	14.9673	3.09589	1.97417e-05	0.0257021	promoter	CpG_Island
chr8	21939032	EPB49	81.3431	2.5993	58.7489	3.42644	1.96427e-05	0.0257021	utr3	InterCpgi
chr7	1539343	INTS1	53.619	5.96378	14.1667	8.90479	1.96656e-05	0.0257021	intron	south_shore
chr21	47582347	C21orf56	48.7528	8.85077	92.6065	4.60942	1.97835e-05	0.0257219	intron	south_shore
chr16	87598805	-	58.8695	3.0856	15.8964	14.353	1.97893e-05	0.0257219	intergenic	InterCpgi
chr20	61639190	BHLHE23	16.4206	4.78008	49.8276	2.63882	1.985e-05	0.0257409	promoter	south_shore
chr20	61639190	LOC63930	16.4206	4.78008	49.8276	2.63882	1.985e-05	0.0257409	promoter	south_shore
chr1	156425807	-	90.0576	1.74636	72.4107	5.23141	1.98449e-05	0.0257409	intergenic	north_shore
chr19	53070454	ZNF701	94.0242	1.73623	70.7467	6.21921	1.98278e-05	0.0257409	intergenic	north_shelf
chr1	27228056	GPATCH3	68.3149	3.81972	33.1964	9.70736	1.98248e-05	0.0257409	promoter	south_shore
chr21	44574299	-	90.9949	2.81049	55.9921	4.38613	1.98755e-05	0.025759	intergenic	south_shore
chr14	101924245	-	26.1216	4.0801	51.3797	3.53031	1.98924e-05	0.025766	intergenic	CpG_Island
chr9	138667662	KCNT1	93.9782	2.41249	77.4099	7.63939	1.99304e-05	0.0258003	intron	north_shelf
chr1	112204845	RAP1A	80.063	0.701693	69.9108	1.89851	1.99638e-05	0.0258286	utr5	InterCpgi
chr5	56089692	-	98.3169	1.21013	84.9767	2.49649	2.00265e-05	0.0258947	intergenic	InterCpgi
chr1	2703575	-	9.98316	2.47052	0	0	2.00568e-05	0.0258975	intron	north_shelf
chr17	62217565	-	24.3015	4.23378	3.2563	1.89755	2.00617e-05	0.0258975	intergenic	InterCpgi
chr2	96012987	KCNIP3	36.3946	5.84863	7.85714	3.57672	2.00751e-05	0.0258975	intron	CpG_Island
chr17	25969427	LGALS9	33.9885	6.56935	6.58333	2.23762	2.00661e-05	0.0258975	intron	InterCpgi
chr1	201377382	TNNI1	4.40187	1.15668	13.2726	2.06059	2.01415e-05	0.0259532	utr3	InterCpgi
chr5	38446221	EGFLAM	13.9274	1.37794	1.80556	1.18667	2.01386e-05	0.0259532	utr5	InterCpgi
chr20	55840256	BMP7	17.2646	1.56359	39.6687	10.5506	2.01584e-05	0.02596	intron	CpG_Island
chr2	10327229	C2orf48	76.4858	4.0332	97.4432	1.52596	2.01913e-05	0.0259875	intron	InterCpgi
chr18	45354677	-	81.71	5.52837	100	0	2.02127e-05	0.026	intergenic	InterCpgi
chr2	111609452	ACOXL	94.5341	1.41752	100	0	2.02442e-05	0.0260255	intron	InterCpgi
chr11	107791250	-	78.591	3.26729	99.1935	0.806452	2.02768e-05	0.0260384	intergenic	InterCpgi
chr17	73056733	KCTD2	16.1111	3.83835	0	0	2.02775e-05	0.0260384	intron	InterCpgi
chr2	233387541	CHRND	62.996	3.88066	91.2698	3.0738	2.03297e-05	0.0260905	exon	CpG_Island
chr2	233387541	LOC646960	62.996	3.88066	91.2698	3.0738	2.03297e-05	0.0260905	exon	CpG_Island
chr11	637710	DRD4	26.5502	4.31069	67.9762	7.35499	2.04299e-05	0.0262039	intron	CpG_Island
chr5	180025045	-	68.5696	4.45328	92.5671	3.24739	2.04751e-05	0.026221	intergenic	InterCpgi
chr8	145103633	-	6.61254	0.953421	29.7085	6.66524	2.04784e-05	0.026221	intergenic	CpG_Island
chr3	112357649	CCDC80	88.0084	2.66995	100	0	2.04636e-05	0.026221	exon	InterCpgi
chr22	51134182	SHANK3	23.1849	2.05314	46.449	2.0525	2.05236e-05	0.0262639	intron	north_shore
chr13	102078936	-	84.3881	3.67758	98.1764	1.05599	2.06525e-05	0.0264137	intergenic	InterCpgi
chr5	142100780	-	17.0903	3.30075	41.9066	8.69025	2.07402e-05	0.0265106	intergenic	InterCpgi
chr18	46185857	KIAA0427	95.4298	1.92644	77.028	4.23731	2.07616e-05	0.0265228	intron	InterCpgi
chr11	15095685	CALCB	0	0	5.79273	2.04165	2.07902e-05	0.0265411	utr5	CpG_Island
chr15	99169038	-	82.7634	2.70792	58.6638	4.05841	2.07996e-05	0.0265411	intergenic	InterCpgi
chr10	102996375	FLJ41350	27.7836	3.46085	51.0276	6.7845	2.08429e-05	0.026566	intergenic	CpG_Island
chr19	1779734	-	20.1981	2.28114	43.1159	2.46696	2.08386e-05	0.026566	intergenic	south_shelf
chr10	43247808	-	48.6047	3.79448	26.034	3.13016	2.08693e-05	0.0265844	intergenic	north_shore
chr19	1467366	APC2	11.0714	5.44548	46.1275	5.74199	2.09275e-05	0.026613	exon	CpG_Island
chr8	65175111	-	87.8903	2.33394	100	0	2.09165e-05	0.026613	intergenic	InterCpgi
chr22	29075771	TTC28	16.657	3.25996	1.02041	1.02041	2.09232e-05	0.026613	utr5	CpG_Island
chr16	614714	NHLRC4	81.7365	2.23803	97.2973	1.56041	2.09864e-05	0.0266532	exon	north_shore
chr16	614714	C16orf11	81.7365	2.23803	97.2973	1.56041	2.09864e-05	0.0266532	exon	north_shore
chr2	62268845	COMMD1	98.5293	0.731068	89.5536	3.5216	2.09938e-05	0.0266532	intron	InterCpgi
chr16	88701958	IL17C	30.747	6.18099	4.89927	1.75253	2.09948e-05	0.0266532	intergenic	south_shore
chr4	151903029	LRBA	93.663	2.81319	63.4324	10.1833	2.10608e-05	0.0267217	intron	InterCpgi
chr15	78091167	-	67.2974	4.2572	85.9127	1.72259	2.11109e-05	0.0267397	utr5	InterCpgi
chr13	111644437	-	100	0	82.8905	5.15988	2.11003e-05	0.0267397	intergenic	south_shore
chrX	48922078	CCDC120	49.2512	5.01225	18.8374	6.33741	2.11072e-05	0.0267397	exon	InterCpgi
chr10	98735645	-	100	0	81.6667	6.3099	2.11542e-05	0.0267795	intergenic	InterCpgi
chr19	39805013	LRFN1	96.3641	1.37123	83.9394	3.98586	2.12326e-05	0.0268483	exon	CpG_Island
chr6	123069754	-	33.4046	3.42296	11.9449	1.52116	2.12327e-05	0.0268483	intergenic	InterCpgi
chr20	33107848	DYNLRB1	59.3932	5.5374	84.3022	1.50756	2.12847e-05	0.0268989	utr5	south_shelf
chr10	52110336	SGMS1	95.2973	1.19396	78.748	4.5286	2.13145e-05	0.0269203	utr5	InterCpgi
chr7	96665128	-	35.5436	5.18983	7.2807	4.23331	2.13257e-05	0.0269203	intergenic	InterCpgi
chr19	3068308	-	6.0238	1.31852	20.9213	4.94009	2.13675e-05	0.0269578	intergenic	InterCpgi
chr22	47439237	TBC1D22A	27.6871	5.09512	53.8743	4.1461	2.13933e-05	0.0269599	intron	InterCpgi
chr7	1023052	CYP2W1	19.5998	2.79484	6.82124	3.54313	2.13915e-05	0.0269599	intron	north_shore
chr1	27240093	NR0B2	22.4855	3.63196	48.8768	8.13493	2.14097e-05	0.0269653	exon	InterCpgi
chr19	39228268	CAPN12	61.8892	5.28235	92.2905	4.1942	2.14811e-05	0.02704	exon	south_shore
chr11	31825756	PAX6	11.9692	1.17906	28.1907	4.3675	2.15413e-05	0.0271005	intron	CpG_Island
chr1	19243615	IFFO2	23.6798	2.98836	8.06062	3.56742	2.15999e-05	0.0271589	intron	InterCpgi
chr19	6389435	GTF2F1	99.5074	0.492611	89.1192	4.1691	2.1633e-05	0.02717	intron	north_shelf
chr19	42639032	POU2F2	32.4408	4.87312	8.34351	3.83002	2.16281e-05	0.02717	promoter	south_shore
chr19	42639032	MIR4323	32.4408	4.87312	8.34351	3.83002	2.16281e-05	0.02717	promoter	south_shore
chr17	45039568	-	83.2111	4.01118	100	0	2.17186e-05	0.0272469	intergenic	InterCpgi
chr1	1022486	C1orf159	88.0921	3.88743	57.9825	3.37577	2.17101e-05	0.0272469	intron	north_shore
chr1	156591430	HAPLN2	90.4093	2.5137	72.8571	1.70342	2.17318e-05	0.0272481	utr5	north_shelf
chr7	150864061	GBX1	15.2695	4.65698	54.0953	7.74858	2.17657e-05	0.0272696	intron	CpG_Island
chr3	37494195	ITGA9	15.2519	4.13267	44.8906	5.14159	2.17856e-05	0.0272696	intron	CpG_Island
chr6	134158300	MGC34034	91.2915	2.24476	100	0	2.1777e-05	0.0272696	intergenic	north_shore
chr17	66047542	-	58.1091	4.33563	88.6325	3.03027	2.18105e-05	0.0272725	intergenic	InterCpgi
chr2	209405031	-	71.7905	2.1766	88.9406	5.78109	2.18244e-05	0.0272725	intergenic	InterCpgi
chr17	45330989	ITGB3	13.6365	2.73903	0	0	2.18231e-05	0.0272725	promoter	CpG_Island
chr10	77156460	NCRNA00245	35.1338	0.782544	48.3737	4.76447	2.18605e-05	0.0272988	intergenic	CpG_Island
chr19	17412408	ABHD8	89.8532	2.10126	62.0673	5.31049	2.187e-05	0.0272988	exon	CpG_Island
chr19	17412408	MRPL34	89.8532	2.10126	62.0673	5.31049	2.187e-05	0.0272988	exon	CpG_Island
chr1	2536864	MMEL1	40.8487	2.76637	16.911	5.30286	2.1883e-05	0.0272999	intron	north_shore
chr17	78846060	RPTOR	57.5433	2.83592	38.4978	2.03174	2.19549e-05	0.0273743	intron	north_shelf
chr10	80963640	ZMIZ1	72.457	4.07464	96.875	3.125	2.19704e-05	0.0273783	intron	InterCpgi
chr7	154664965	DPP6	24.8404	2.51161	9.04068	1.50466	2.19834e-05	0.0273792	intron	InterCpgi
chr5	17098743	-	17.1957	6.56424	78.6725	10.7748	2.20324e-05	0.027425	intergenic	InterCpgi
chr1	179202393	ABL2	97.567	1.12704	82.3687	3.06447	2.21541e-05	0.027561	intergenic	south_shelf
chr17	16783333	-	14.5769	2.73746	37.4752	3.97437	2.2211e-05	0.0276012	intergenic	InterCpgi
chr1	201123081	TMEM9	2.51747	0.993861	10.9506	2.25297	2.22092e-05	0.0276012	utr5	north_shore
chr17	77283859	RBFOX3	26.9865	2.147	12.3287	4.27499	2.22476e-05	0.0276313	utr5	InterCpgi
chr16	15051716	-	51.4877	4.79184	69.9921	3.65597	2.22872e-05	0.0276651	intergenic	InterCpgi
chr12	123116404	-	90.27	1.82453	100	0	2.23141e-05	0.0276677	intergenic	InterCpgi
chr5	172113744	NEURL1B	84.1067	1.71925	57.6262	3.80158	2.23049e-05	0.0276677	exon	CpG_Island
chr4	128651596	SLC25A31	99.1597	0.840336	88.5498	3.9582	2.23464e-05	0.0276924	utr5	CpG_Island
chr11	2749996	KCNQ1	13.6016	2.99137	39.7665	9.70094	2.24472e-05	0.0278019	intron	InterCpgi
chr19	34838865	KIAA0355	18.6833	4.10329	0.5	0.5	2.25449e-05	0.0279075	exon	InterCpgi
chr19	50393191	IL4I1	12.2839	3.26942	34.1266	3.63383	2.25851e-05	0.0279417	exon	CpG_Island
chr7	42132871	GLI3	67.6099	3.37984	88.7581	3.93055	2.25999e-05	0.0279446	intron	InterCpgi
chr14	74705905	VSX2	31.7512	4.20149	57.1982	4.56465	2.27578e-05	0.0281242	promoter	north_shore
chr7	6647465	C7orf26	43.0996	1.75736	23.1617	4.98016	2.27887e-05	0.0281469	intron	CpG_Island
chr7	48129961	UPP1	32.5191	4.74046	58.269	4.13432	2.28679e-05	0.0281592	utr5	CpG_Island
chr17	8907551	-	9.77679	2.62371	32.1237	6.77442	2.28807e-05	0.0281592	intergenic	CpG_Island
chr8	99952548	OSR2	0	0	7.243	1.8826	2.28448e-05	0.0281592	utr5	CpG_Island
chr1	46798310	-	94.5614	1.68307	82.5126	2.18348	2.28876e-05	0.0281592	intergenic	InterCpgi
chr19	8550679	HNRNPM	98.1769	1.22872	79.862	4.00331	2.28544e-05	0.0281592	exon	CpG_Island
chr6	122398291	-	97.9812	0.9814	79.8204	5.04459	2.28995e-05	0.0281592	intergenic	InterCpgi
chr9	132339264	-	91.9981	3.18189	66.2719	5.54618	2.28577e-05	0.0281592	intergenic	InterCpgi
chr13	84440490	-	56.0936	8.43114	7.35294	7.35294	2.28685e-05	0.0281592	intergenic	InterCpgi
chr19	47763914	CCDC9	33.5463	7.02809	2.13636	1.23845	2.29359e-05	0.0281885	exon	south_shelf
chr2	162684265	SLC4A10	92.4677	2.60874	69.6694	7.8452	2.29701e-05	0.0282149	intron	InterCpgi
chr18	10032590	-	7.7381	3.025	36.3889	5.83333	2.29938e-05	0.0282285	intergenic	CpG_Island
chr12	95977572	-	87.2772	3.49398	99.375	0.625	2.30092e-05	0.0282319	intergenic	InterCpgi
chr14	105942216	CRIP2	10.7231	2.77746	28.5268	2.61731	2.30575e-05	0.0282511	exon	south_shore
chr13	110918595	COL4A1	15.9878	2.88066	1.97368	1.97368	2.30511e-05	0.0282511	intron	CpG_Island
chr5	66920488	-	77.8382	5.09316	51.0271	1.40432	2.30628e-05	0.0282511	intergenic	InterCpgi
chr8	143591861	BAI1	0	0	16.7798	7.32401	2.30986e-05	0.0282562	intron	CpG_Island
chr1	218330106	-	0	0	11.25	5.15388	2.31049e-05	0.0282562	intergenic	InterCpgi
chr16	89131204	-	95.338	0.976958	86.2228	4.73626	2.30931e-05	0.0282562	intergenic	south_shelf
chr6	292727	DUSP22	1.24224	1.24224	20.0231	7.69915	2.31438e-05	0.0282883	intron	CpG_Island
chr17	25747751	LOC440419	68.4719	5.02144	94.881	3.21429	2.3176e-05	0.0282968	intergenic	InterCpgi
chr13	33448160	-	84.8073	4.5035	98.913	1.08696	2.31713e-05	0.0282968	intergenic	InterCpgi
chr10	128948093	FAM196A	28.1454	2.19558	12.2549	2.51939	2.32426e-05	0.0283625	intron	InterCpgi
chr10	128948093	DOCK1	28.1454	2.19558	12.2549	2.51939	2.32426e-05	0.0283625	intron	InterCpgi
chr16	58456548	-	19.5615	1.6389	41.9443	2.36189	2.33451e-05	0.0284503	intergenic	InterCpgi
chr3	43389351	SNRK	80.7624	4.23223	100	0	2.33527e-05	0.0284503	exon	InterCpgi
chr16	34378321	-	74.3877	2.65783	47.6852	3.37022	2.33348e-05	0.0284503	intergenic	InterCpgi
chr3	127795123	-	1.5873	1.5873	24.6542	4.22724	2.33723e-05	0.0284587	intergenic	CpG_Island
chr5	6668877	SRD5A1	79.3265	3.76441	95	5	2.33998e-05	0.0284766	utr3	InterCpgi
chr3	2125240	-	97.9076	1.40461	81.9846	2.41533	2.3423e-05	0.0284833	intergenic	InterCpgi
chr1	36577850	-	84.988	1.30494	61.4985	7.29007	2.34308e-05	0.0284833	utr5	InterCpgi
chr10	532800	DIP2C	51.0856	9.67492	92.4488	3.80456	2.35388e-05	0.028599	intron	south_shore
chr22	19744558	TBX1	41.1476	8.53089	74.3132	4.95078	2.35862e-05	0.028641	utr5	CpG_Island
chr22	30662800	OSM	63.1368	3.34462	38.7354	6.6733	2.36063e-05	0.0286498	utr5	InterCpgi
chr8	10589478	SOX7	39.323	3.09897	62.0375	4.02119	2.36218e-05	0.0286532	promoter	CpG_Island
chr19	6375296	-	48.6335	3.32213	80.5298	4.82124	2.37025e-05	0.0287072	intergenic	south_shore
chr1	10895978	-	2.92857	1.7472	18.103	3.69129	2.37049e-05	0.0287072	intergenic	CpG_Island
chr11	7110677	RBMXL2	76.8806	3.69546	54.1919	9.70131	2.36828e-05	0.0287072	exon	CpG_Island
chr18	74799858	MBP	11.5793	2.42644	34.9989	3.81515	2.3754e-05	0.0287355	intron	CpG_Island
chr1	85576058	WDR63	1.14286	1.14286	14.29	2.50728	2.3751e-05	0.0287355	intron	InterCpgi
chr12	114846078	TBX5	9.82051	1.44019	18.8822	3.15441	2.38148e-05	0.0287595	utr5	CpG_Island
chr19	2697894	GNG7	53.4856	2.9456	30.9329	3.01733	2.38253e-05	0.0287595	utr5	InterCpgi
chr19	3673669	PIP5K1C	39.5844	3.89419	9.16667	4.16667	2.37956e-05	0.0287595	intron	south_shore
chr9	128777168	-	88.0148	3.92784	57.4337	8.6596	2.38035e-05	0.0287595	intergenic	north_shore
chr7	1774431	ELFN1	30.2282	6.82799	67.7288	9.06765	2.38506e-05	0.0287745	utr5	InterCpgi
chr22	20140473	-	11.2234	2.03041	37.2137	5.65342	2.39225e-05	0.0288456	intergenic	north_shelf
chr12	132988533	-	57.7675	6.19801	93.0398	4.47612	2.39637e-05	0.0288487	intergenic	north_shelf
chr6	99295996	-	0.426439	0.426439	10.1943	3.22732	2.39527e-05	0.0288487	intergenic	CpG_Island
chr19	812557	MIR3187	40.5442	4.89654	13.6402	4.39847	2.39571e-05	0.0288487	promoter	CpG_Island
chr19	812557	LPPR3	40.5442	4.89654	13.6402	4.39847	2.39571e-05	0.0288487	promoter	CpG_Island
chr7	24766343	DFNA5	100	0	92.4113	2.54598	2.4077e-05	0.0289537	utr5	InterCpgi
chrX	129243773	ELF4	37.2309	2.51248	19.1834	3.69381	2.40738e-05	0.0289537	utr5	CpG_Island
chr19	21204134	ZNF430	0.3663	0.3663	5.3654	3.2072	2.41207e-05	0.0289908	intron	InterCpgi
chr1	32084057	HCRTR1	2.89646	1.48718	27.1825	9.05119	2.41898e-05	0.0290265	utr5	CpG_Island
chr11	125278701	PKNOX2	65.6165	2.98747	80.3432	2.9599	2.41758e-05	0.0290265	intron	InterCpgi
chr8	120590452	ENPP2	99.5392	0.460829	90.4381	3.9548	2.42089e-05	0.0290265	intron	InterCpgi
chr14	90524107	KCNK13	97.3058	1.7555	83.8157	2.15339	2.4195e-05	0.0290265	intergenic	north_shelf
chr1	152280133	FLG	93.9744	2.80339	72.4948	3.04314	2.42154e-05	0.0290265	exon	InterCpgi
chr9	139506280	-	15.7514	3.58303	0	0	2.42319e-05	0.0290307	intergenic	InterCpgi
chr22	20041832	C22orf25	79.4827	3.45019	96.0417	2.29167	2.42506e-05	0.0290375	intron	InterCpgi
chr17	45849423	-	59.584	5.26496	89.2422	4.59964	2.43183e-05	0.029103	intergenic	InterCpgi
chr9	96398751	PHF2	85.3868	3.93553	100	0	2.4348e-05	0.029123	exon	InterCpgi
chr21	11106968	-	58.7038	1.66879	44.1341	4.67909	2.44499e-05	0.0292291	intergenic	CpG_Island
chr19	50361827	PTOV1	29.7077	2.50822	51.1041	4.94707	2.45181e-05	0.0292325	exon	CpG_Island
chr10	21783839	C10orf114	1.24739	0.596586	19.5129	6.80436	2.45095e-05	0.0292325	utr3	CpG_Island
chr1	1173143	-	1.0989	1.0989	16.3853	3.86722	2.45255e-05	0.0292325	intergenic	north_shore
chr5	134370205	PITX1	0	0	3.53183	1.52028	2.45312e-05	0.0292325	promoter	CpG_Island
chr1	145574495	PIAS3	91.7878	1.3735	79.1463	4.9131	2.45297e-05	0.0292325	promoter	north_shore
chr1	202358645	PPP1R12B	61.8784	1.86401	45.158	3.75251	2.44997e-05	0.0292325	intron	InterCpgi
chr9	140343910	NELF	18.7271	3.50843	58.707	11.2127	2.45485e-05	0.0292376	exon	CpG_Island
chr21	43726246	-	94.006	1.43068	100	0	2.45988e-05	0.0292439	intergenic	CpG_Island
chr6	71666705	B3GAT2	0	0	2.96218	1.49986	2.46062e-05	0.0292439	utr5	CpG_Island
chr8	55380186	-	5.55965	1.44174	0	0	2.45954e-05	0.0292439	intergenic	CpG_Island
chr10	114908061	TCF7L2	12.6677	3.60202	0	0	2.45676e-05	0.0292439	intron	InterCpgi
chr2	96428038	-	98.1868	1.20671	86.0515	1.45229	2.46999e-05	0.0293394	intergenic	InterCpgi
chrX	48781300	PIM2	82.2338	3.43087	62.7248	6.25781	2.47128e-05	0.0293394	exon	InterCpgi
chrX	48781300	OTUD5	82.2338	3.43087	62.7248	6.25781	2.47128e-05	0.0293394	exon	InterCpgi
chr22	46932523	CELSR1	7.59823	2.06147	0	0	2.47274e-05	0.0293411	exon	CpG_Island
chr2	26967426	-	98.7483	0.812235	86.9109	4.52349	2.47915e-05	0.0294016	intergenic	InterCpgi
[truncated: 981 more rows]
